# Supplementary material for: 4-(9-Anthr­yl)-1-(4-methoxy­phen­yl)spiro­[azetidin-3,9′-xanthen]-2-one
Source: Acta Crystallogr Sect E Struct Rep Online. 2008 Apr 26;64(Pt 5):o902–3. doi: 10.1107/S1600536808010908 (PMC2961274; doi:10.1107/S1600536808010908)
Supplement: Supplementary file 1 [file e-64-0o902-sup1.cif]

##############################################################################
###                                                                        ###
###        Electronic paper (Acta Crystallographica Section E)             ###
###                                                                        ###
##############################################################################
#                                                                            #
# This CIF contains the data in a paper accepted for publication in Acta     #
# Crystallographica Section E. It conforms to the requirements of Notes      #
# for Authors for Section E, and has been peer reviewed under the auspices   #
# of the IUCr Commission on Journals.                                        #
#                                                                            #
# Full details of the Crystallographic Information File format               #
# are given in the paper "The Crystallographic Information File (CIF):       #
# a New Standard Archive File for Crystallography" by S. R. Hall, F. H.      #
# Allen and I. D. Brown [Acta Cryst. (1991), A47, 655-685].                  #
#                                                                            #
# The current version of the core CIF dictionary is obtainable from          #
# ftp://ftp.iucr.org/pub/cif_core.dic. The current version number is 2.4.    #
#                                                                            #
# Software is freely available for graphical display of the structure(s) in  #
# this CIF.  For information consult the CIF home page http://www.iucr.org/  #
# cif/home.html                                                              #
#                                                                            #
# This file may be used for bona fide research purposes within the           #
# scientific community so long as proper attribution is given to the journal # 
# article from which it was obtained.                                        #
#                                                                            #
##############################################################################
                                             
data_global
_audit_creation_method     'PLATON <TABLE ACC> option'
_journal_date_recd_electronic     2008-04-12
_journal_date_accepted     2008-04-18
_journal_name_full     'Acta Crystallographica, Section E'
_journal_year     2008
_journal_volume     64
_journal_issue      5
_journal_page_first     o902
_journal_page_last     o903
_journal_paper_category     QO
_journal_coeditor_code     LH2616
_publ_contact_author_name
; Dr. Mehmet Akkurt
;
_publ_contact_author_address
; Department of Physics
  Faculty of Arts and Sciences
  Erciyes University
  38039 Kayseri
  Turkey
;
_publ_contact_author_email     akkurt@erciyes.edu.tr
_publ_contact_author_fax     '+90-352-4374933'
_publ_contact_author_phone     '+90-352-4374901 ext. 33106'
_publ_section_title
;
4-(9-Anthryl)-1-(4-methoxyphenyl)spiro[azetidin-3,9'-xanthen]-2-one
;
loop_
    _publ_author_name
    _publ_author_address
    'Mehmet Akkurt'
; Department of Physics
  Faculty of Arts and Sciences
  Erciyes University
  38039 Kayseri
  Turkey
;
    'Selvi Karaca'
; Department of Physics
  Faculty of Arts and Sciences
  Erciyes University
  38039 Kayseri
  Turkey
;
    'Aliasghar Jarrahpour'
;
  Department of Chemistry
  College of Sciences
  Shiraz University
  71454 Shiraz
  Iran
;
    'Edris Ebrahimi'
;
  Department of Chemistry
  College of Sciences
  Shiraz University
  71454 Shiraz
  Iran
;
    'Orhan B\"uy\"ukg\"ung\"or'
;
   Department of Physics
   Faculty of Arts and Sciences
   Ondokuz May\?is University
   55139 Samsun
   Turkey
;
data_I
_chemical_name_systematic
;
4-(9-Anthryl)-1-(4-methoxyphenyl)spiro[azetidin-3,9'-xanthen]-2-one
;
_chemical_name_common     ?
_chemical_formula_moiety     'C36 H25 N O3'
_chemical_formula_sum     'C36 H25 N O3'
_chemical_formula_structural     ?
_chemical_formula_iupac     'C36 H25 N O3'
_chemical_formula_weight     519.57
_chemical_melting_point     ?
_symmetry_cell_setting     monoclinic
_symmetry_space_group_name_H-M     'P 21/c'
_symmetry_space_group_name_Hall     '-P 2ybc'
loop_
    _symmetry_equiv_pos_site_id
    _symmetry_equiv_pos_as_xyz
    1 x,y,z
    2 -x,1/2+y,1/2-z
    3 -x,-y,-z
    4 x,1/2-y,1/2+z
_cell_length_a     13.7629(9)
_cell_length_b     10.5845(4)
_cell_length_c     20.5777(12)
_cell_angle_alpha     90
_cell_angle_beta     114.768(5)
_cell_angle_gamma     90
_cell_volume     2721.9(3)
_cell_formula_units_Z     4
_cell_measurement_reflns_used     23499
_cell_measurement_theta_min     1.53
_cell_measurement_theta_max     28.05
_cell_measurement_temperature     293(2)
_cell_special_details
;
;
_exptl_crystal_description     'prism'
_exptl_crystal_colour     'light yellow'
_exptl_crystal_size_max     0.610
_exptl_crystal_size_mid     0.330
_exptl_crystal_size_min     0.160
_exptl_crystal_size_rad     ?
_exptl_crystal_density_diffrn     1.268
_exptl_crystal_density_meas     ?
_exptl_crystal_density_method     'Not Measured'
_exptl_crystal_F_000     1088
_exptl_absorpt_coefficient_mu     0.080
_exptl_absorpt_correction_type     'none'
_exptl_absorpt_process_details     ?
_exptl_absorpt_correction_T_min     0.953
_exptl_absorpt_correction_T_max     0.987
_exptl_special_details
;
;
_diffrn_ambient_temperature     293(2)
_diffrn_radiation_type     'Mo K\a'
_diffrn_radiation_wavelength     0.71073
_diffrn_radiation_monochromator     'plane graphite'
_diffrn_measurement_device_type     'Stoe IPDS-2'
_diffrn_measurement_device     '2-circle goniometer'
_diffrn_measurement_method     \w
_diffrn_detector_area_resol_mean     6.67
_diffrn_reflns_number     19756
_diffrn_reflns_av_R_equivalents     0.1004
_diffrn_reflns_av_sigmaI/netI     0.0772
_diffrn_reflns_theta_min     1.63
_diffrn_reflns_theta_max     26.50
_diffrn_reflns_theta_full     26.50
_diffrn_measured_fraction_theta_max     0.986
_diffrn_measured_fraction_theta_full     0.986
_diffrn_reflns_limit_h_min     -17
_diffrn_reflns_limit_h_max     17
_diffrn_reflns_limit_k_min     -13
_diffrn_reflns_limit_k_max     13
_diffrn_reflns_limit_l_min     -25
_diffrn_reflns_limit_l_max     25
_diffrn_reflns_reduction_process
;
;
_diffrn_standards_number     0
_diffrn_standards_interval_count     .
_diffrn_standards_interval_time     .
_diffrn_standards_decay_%     ?
_refine_special_details
;
Refinement on <i>F</i>\^2\^ for ALL reflections except those flagged by the user
for potential systematic errors. Weighted <i>R</i>-factors <i>wR</i> and all
goodnesses of fit <i>S</i> are based on <i>F</i>\^2\^, conventional
<i>R</i>-factors <i>R</i> are based on <i>F</i>, with <i>F</i> set to zero for
negative <i>F</i>\^2\^. The observed criterion of <i>F</i>\^2\^ >
\s(<i>F</i>\^2\^) is used only for calculating -<i>R</i>-factor-obs
<i>etc</i>. and is not relevant to the choice of reflections for refinement.
<i>R</i>-factors based on <i>F</i>\^2\^ are statistically about twice as large
as those based on <i>F</i>, and <i>R</i>-factors based on ALL data will be
even larger.
;
_reflns_number_total     5559
_reflns_number_gt     3359
_reflns_threshold_expression     I>2\s(I)
_refine_ls_structure_factor_coef     Fsqd
_refine_ls_matrix_type     full
_refine_ls_R_factor_all     0.1148
_refine_ls_R_factor_gt     0.0613
_refine_ls_wR_factor_gt     0.1139
_refine_ls_wR_factor_ref     0.1334
_refine_ls_goodness_of_fit_ref     1.031
_refine_ls_restrained_S_all     1.031
_refine_ls_number_reflns     5559
_refine_ls_number_parameters     361
_refine_ls_number_restraints     0
_refine_ls_number_constraints     ?
_refine_ls_hydrogen_treatment     constr
_refine_ls_weighting_scheme     'calc'
_refine_ls_weighting_details
               'calc w=1/[\s^2^(Fo^2^)+(0.0486P)^2^]  where  P=(Fo^2^+2Fc^2^)/3'
_atom_sites_solution_hydrogens     'geom'
_atom_sites_solution_primary     'direct'
_atom_sites_solution_secondary     'difmap'
_refine_ls_shift/su_max     0.000
_refine_ls_shift/su_mean     0.000
_refine_diff_density_max     0.129
_refine_diff_density_min     -0.181
_refine_ls_extinction_method     none
_refine_ls_abs_structure_details     ?
_refine_ls_abs_structure_Flack     .
loop_
    _atom_type_symbol
    _atom_type_description
    _atom_type_scat_dispersion_real
    _atom_type_scat_dispersion_imag
    _atom_type_scat_source
    O O 0.0106 0.0060 'International Tables Vol C Tables 4.2.6.8 and 6.1.1.4'
    N N 0.0061 0.0033 'International Tables Vol C Tables 4.2.6.8 and 6.1.1.4'
    H H 0.0000 0.0000 'International Tables Vol C Tables 4.2.6.8 and 6.1.1.4'
    C C 0.0033 0.0016 'International Tables Vol C Tables 4.2.6.8 and 6.1.1.4'
_computing_data_collection     'X-AREA (Stoe & Cie, 2002)'
_computing_cell_refinement     'X-AREA (Stoe & Cie, 2002)'
_computing_data_reduction     'X-RED32 (Stoe & Cie, 2002)'
_computing_structure_solution     'SIR97 (Altomare et al., 1999\\bbr01)'
_computing_structure_refinement     'SHELXL97 (Sheldrick, 2008)'
_computing_molecular_graphics     'ORTEP-3 for Windows (Farrugia, 1997)'
_computing_publication_material     'WinGX (Farrugia, 1999)'
loop_
    _atom_site_type_symbol
    _atom_site_label
    _atom_site_fract_x
    _atom_site_fract_y
    _atom_site_fract_z
    _atom_site_U_iso_or_equiv
    _atom_site_thermal_displace_type
    _atom_site_calc_flag
    _atom_site_refinement_flags
    _atom_site_occupancy
    O O1 0.30826(12) 0.47676(17) 0.36036(9) 0.0580(6) Uani . . 1.000
    O O2 0.01260(12) 0.56344(18) 0.12243(10) 0.0629(6) Uani . . 1.000
    O O3 0.70434(13) 0.89046(19) 0.54334(10) 0.0671(7) Uani . . 1.000
    N N1 0.36864(12) 0.65460(17) 0.32002(9) 0.0408(6) Uani . . 1.000
    C C1 0.19804(16) 0.4947(2) 0.18251(11) 0.0405(7) Uani . . 1.000
    C C2 0.27536(18) 0.4117(2) 0.17982(13) 0.0502(8) Uani . . 1.000
    C C3 0.2530(2) 0.3274(3) 0.12490(15) 0.0610(10) Uani . . 1.000
    C C4 0.1512(2) 0.3219(3) 0.07022(15) 0.0668(10) Uani . . 1.000
    C C5 0.0726(2) 0.4008(3) 0.07171(14) 0.0611(9) Uani . . 1.000
    C C6 0.09628(17) 0.4865(2) 0.12622(12) 0.0475(8) Uani . . 1.000
    C C7 0.02358(17) 0.6316(2) 0.18153(15) 0.0544(9) Uani . . 1.000
    C C8 -0.06802(19) 0.6919(3) 0.17835(19) 0.0781(10) Uani . . 1.000
    C C9 -0.0640(2) 0.7611(4) 0.2355(2) 0.0939(15) Uani . . 1.000
    C C10 0.0301(2) 0.7712(4) 0.2973(2) 0.0964(15) Uani . . 1.000
    C C11 0.1208(2) 0.7119(3) 0.29880(17) 0.0729(10) Uani . . 1.000
    C C12 0.12027(16) 0.6437(2) 0.24156(13) 0.0489(8) Uani . . 1.000
    C C13 0.22163(15) 0.5893(2) 0.24046(12) 0.0412(7) Uani . . 1.000
    C C14 0.30342(16) 0.5552(2) 0.31672(12) 0.0410(7) Uani . . 1.000
    C C15 0.30515(15) 0.7010(2) 0.24693(11) 0.0401(7) Uani . . 1.000
    C C16 0.45290(15) 0.7156(2) 0.37759(11) 0.0397(7) Uani . . 1.000
    C C17 0.52326(16) 0.6478(2) 0.43596(12) 0.0466(8) Uani . . 1.000
    C C18 0.60597(16) 0.7098(2) 0.49038(12) 0.0501(8) Uani . . 1.000
    C C19 0.61856(16) 0.8382(2) 0.48725(12) 0.0474(8) Uani . . 1.000
    C C20 0.54858(18) 0.9063(3) 0.43031(14) 0.0578(8) Uani . . 1.000
    C C21 0.46607(17) 0.8438(3) 0.37511(14) 0.0572(8) Uani . . 1.000
    C C22 0.7252(2) 1.0209(3) 0.53897(18) 0.0848(11) Uani . . 1.000
    C C23 0.35611(16) 0.7107(2) 0.19465(11) 0.0416(7) Uani . . 1.000
    C C24 0.46163(17) 0.6711(2) 0.20799(12) 0.0447(7) Uani . . 1.000
    C C25 0.52860(17) 0.5941(2) 0.26651(13) 0.0498(8) Uani . . 1.000
    C C26 0.63122(19) 0.5661(2) 0.27846(16) 0.0589(9) Uani . . 1.000
    C C27 0.6760(2) 0.6116(3) 0.23318(18) 0.0672(10) Uani . . 1.000
    C C28 0.6161(2) 0.6794(3) 0.17531(18) 0.0676(11) Uani . . 1.000
    C C29 0.50704(19) 0.7110(2) 0.15967(14) 0.0535(9) Uani . . 1.000
    C C30 0.4453(2) 0.7773(3) 0.09829(16) 0.0650(10) Uani . . 1.000
    C C31 0.3389(2) 0.8062(3) 0.08063(14) 0.0609(9) Uani . . 1.000
    C C32 0.2736(3) 0.8687(3) 0.01526(17) 0.0853(13) Uani . . 1.000
    C C33 0.1714(3) 0.8974(4) -0.00129(18) 0.0953(15) Uani . . 1.000
    C C34 0.1254(2) 0.8668(3) 0.04666(17) 0.0819(11) Uani . . 1.000
    C C35 0.18394(19) 0.8077(3) 0.11000(14) 0.0622(9) Uani . . 1.000
    C C36 0.29327(18) 0.7731(2) 0.12966(13) 0.0500(8) Uani . . 1.000
    H H2 0.34400 0.41390 0.21640 0.0600 Uiso calc R 1.000
    H H3 0.30630 0.27400 0.12440 0.0730 Uiso calc R 1.000
    H H4 0.13580 0.26510 0.03270 0.0800 Uiso calc R 1.000
    H H5 0.00350 0.39590 0.03580 0.0730 Uiso calc R 1.000
    H H8 -0.13180 0.68530 0.13750 0.0940 Uiso calc R 1.000
    H H9 -0.12520 0.80210 0.23290 0.1130 Uiso calc R 1.000
    H H10 0.03220 0.81640 0.33660 0.1150 Uiso calc R 1.000
    H H11 0.18440 0.71840 0.33990 0.0870 Uiso calc R 1.000
    H H15 0.27310 0.78260 0.24940 0.0480 Uiso calc R 1.000
    H H17 0.51490 0.56100 0.43850 0.0560 Uiso calc R 1.000
    H H18 0.65350 0.66430 0.52940 0.0600 Uiso calc R 1.000
    H H20 0.55610 0.99340 0.42850 0.0690 Uiso calc R 1.000
    H H21 0.41910 0.88950 0.33590 0.0690 Uiso calc R 1.000
    H H22A 0.66410 1.06950 0.53510 0.1020 Uiso calc R 1.000
    H H22B 0.73910 1.03550 0.49760 0.1020 Uiso calc R 1.000
    H H22C 0.78640 1.04570 0.58120 0.1020 Uiso calc R 1.000
    H H25 0.50130 0.56190 0.29750 0.0600 Uiso calc R 1.000
    H H26 0.67230 0.51580 0.31740 0.0710 Uiso calc R 1.000
    H H27 0.74720 0.59480 0.24330 0.0810 Uiso calc R 1.000
    H H28 0.64560 0.70650 0.14450 0.0810 Uiso calc R 1.000
    H H30 0.47600 0.80320 0.06790 0.0780 Uiso calc R 1.000
    H H32 0.30300 0.88990 -0.01660 0.1020 Uiso calc R 1.000
    H H33 0.13040 0.93760 -0.04430 0.1150 Uiso calc R 1.000
    H H34 0.05430 0.88710 0.03480 0.0980 Uiso calc R 1.000
    H H35 0.15240 0.78970 0.14100 0.0750 Uiso calc R 1.000
loop_
    _atom_site_aniso_label
    _atom_site_aniso_U_11
    _atom_site_aniso_U_22
    _atom_site_aniso_U_33
    _atom_site_aniso_U_12
    _atom_site_aniso_U_13
    _atom_site_aniso_U_23
    O1 0.0620(10) 0.0613(11) 0.0500(10) -0.0043(8) 0.0228(8) 0.0149(9)
    O2 0.0431(8) 0.0711(12) 0.0598(11) 0.0029(8) 0.0070(8) -0.0105(10)
    O3 0.0571(10) 0.0691(13) 0.0525(11) -0.0128(9) 0.0007(8) -0.0011(10)
    N1 0.0390(9) 0.0453(11) 0.0344(10) -0.0005(8) 0.0117(7) 0.0030(9)
    C1 0.0445(11) 0.0412(12) 0.0388(12) -0.0027(9) 0.0203(10) 0.0034(10)
    C2 0.0519(12) 0.0503(14) 0.0499(14) 0.0033(11) 0.0229(11) 0.0037(12)
    C3 0.0782(17) 0.0555(16) 0.0585(17) 0.0071(13) 0.0376(14) 0.0002(14)
    C4 0.0913(19) 0.0581(17) 0.0512(16) -0.0055(15) 0.0302(15) -0.0113(14)
    C5 0.0646(15) 0.0624(17) 0.0487(16) -0.0079(13) 0.0163(12) -0.0054(14)
    C6 0.0483(12) 0.0487(14) 0.0427(13) -0.0020(10) 0.0164(10) 0.0013(11)
    C7 0.0411(12) 0.0551(15) 0.0635(17) -0.0023(10) 0.0186(11) -0.0073(13)
    C8 0.0388(13) 0.077(2) 0.105(2) 0.0015(12) 0.0170(14) -0.0199(19)
    C9 0.0497(15) 0.101(3) 0.131(3) 0.0073(16) 0.0379(18) -0.034(2)
    C10 0.0661(18) 0.119(3) 0.111(3) 0.0072(18) 0.0440(19) -0.046(2)
    C11 0.0538(14) 0.093(2) 0.0724(19) 0.0040(14) 0.0269(13) -0.0246(18)
    C12 0.0409(11) 0.0514(14) 0.0544(15) -0.0019(10) 0.0200(11) -0.0039(12)
    C13 0.0374(10) 0.0424(13) 0.0452(13) -0.0009(9) 0.0187(9) 0.0025(11)
    C14 0.0427(11) 0.0432(13) 0.0393(12) 0.0028(9) 0.0193(9) 0.0072(11)
    C15 0.0396(10) 0.0417(13) 0.0342(11) 0.0030(9) 0.0107(9) 0.0030(10)
    C16 0.0373(10) 0.0465(13) 0.0353(11) 0.0003(9) 0.0151(9) 0.0018(10)
    C17 0.0476(12) 0.0470(14) 0.0418(13) 0.0044(10) 0.0155(10) 0.0083(11)
    C18 0.0444(12) 0.0609(17) 0.0370(12) 0.0066(11) 0.0091(10) 0.0085(12)
    C19 0.0414(11) 0.0572(15) 0.0377(13) -0.0024(10) 0.0109(10) 0.0001(12)
    C20 0.0557(13) 0.0469(14) 0.0564(16) -0.0039(11) 0.0093(12) 0.0038(13)
    C21 0.0503(13) 0.0522(15) 0.0494(15) 0.0028(11) 0.0014(11) 0.0087(13)
    C22 0.0686(17) 0.068(2) 0.087(2) -0.0150(15) 0.0023(16) -0.0109(18)
    C23 0.0483(11) 0.0382(12) 0.0361(12) -0.0086(9) 0.0155(10) 0.0005(10)
    C24 0.0495(12) 0.0405(12) 0.0464(13) -0.0090(10) 0.0223(10) -0.0063(11)
    C25 0.0504(12) 0.0452(14) 0.0574(15) -0.0021(10) 0.0261(11) -0.0039(12)
    C26 0.0509(13) 0.0504(15) 0.0765(19) -0.0004(11) 0.0279(13) -0.0082(14)
    C27 0.0555(14) 0.0589(17) 0.095(2) -0.0077(13) 0.0391(16) -0.0127(17)
    C28 0.0736(17) 0.0611(18) 0.092(2) -0.0195(14) 0.0583(17) -0.0172(17)
    C29 0.0673(15) 0.0474(14) 0.0562(16) -0.0163(12) 0.0362(13) -0.0095(13)
    C30 0.0866(19) 0.0606(17) 0.0637(18) -0.0179(15) 0.0470(15) -0.0037(15)
    C31 0.0885(18) 0.0510(16) 0.0431(14) -0.0162(14) 0.0275(13) -0.0003(13)
    C32 0.115(3) 0.084(2) 0.0501(18) -0.009(2) 0.0279(17) 0.0168(17)
    C33 0.113(3) 0.094(3) 0.0505(19) 0.000(2) 0.0063(18) 0.0278(19)
    C34 0.0733(18) 0.083(2) 0.0619(19) -0.0001(16) 0.0013(15) 0.0228(17)
    C35 0.0605(14) 0.0600(17) 0.0518(15) -0.0072(12) 0.0096(12) 0.0109(14)
    C36 0.0583(13) 0.0452(14) 0.0382(13) -0.0091(11) 0.0121(10) 0.0006(11)
_geom_special_details
;
Bond distances, angles <i>etc</i>. have been calculated using the rounded
fractional coordinates. All su's are estimated from the variances of the
(full) variance-covariance matrix. The cell e.s.d.'s are taken into account in
the estimation of distances, angles and torsion angles
;
loop_
    _geom_bond_atom_site_label_1
    _geom_bond_atom_site_label_2
    _geom_bond_site_symmetry_1
    _geom_bond_site_symmetry_2
    _geom_bond_distance
    _geom_bond_publ_flag
    O1 C14 . . 1.204(3) no
    O2 C6 . . 1.386(3) no
    O2 C7 . . 1.367(3) no
    O3 C19 . . 1.375(3) no
    O3 C22 . . 1.421(4) no
    N1 C14 . . 1.366(3) no
    N1 C15 . . 1.472(3) no
    N1 C16 . . 1.419(3) no
    C1 C2 . . 1.399(3) no
    C1 C6 . . 1.397(3) no
    C1 C13 . . 1.485(3) no
    C2 C3 . . 1.370(4) no
    C3 C4 . . 1.383(4) no
    C4 C5 . . 1.377(4) no
    C5 C6 . . 1.372(4) no
    C7 C8 . . 1.390(4) no
    C7 C12 . . 1.391(4) no
    C8 C9 . . 1.367(5) no
    C9 C10 . . 1.388(5) no
    C10 C11 . . 1.386(5) no
    C11 C12 . . 1.379(4) no
    C12 C13 . . 1.518(3) no
    C13 C14 . . 1.543(3) no
    C13 C15 . . 1.615(3) no
    C15 C23 . . 1.514(3) no
    C16 C17 . . 1.386(3) no
    C16 C21 . . 1.373(4) no
    C17 C18 . . 1.383(3) no
    C18 C19 . . 1.375(3) no
    C19 C20 . . 1.369(4) no
    C20 C21 . . 1.392(4) no
    C23 C24 . . 1.423(3) no
    C23 C36 . . 1.416(3) no
    C24 C25 . . 1.426(3) no
    C24 C29 . . 1.442(4) no
    C25 C26 . . 1.361(4) no
    C26 C27 . . 1.400(4) no
    C27 C28 . . 1.338(5) no
    C28 C29 . . 1.437(4) no
    C29 C30 . . 1.382(4) no
    C30 C31 . . 1.387(4) no
    C31 C32 . . 1.429(4) no
    C31 C36 . . 1.437(4) no
    C32 C33 . . 1.336(6) no
    C33 C34 . . 1.415(5) no
    C34 C35 . . 1.364(4) no
    C35 C36 . . 1.432(4) no
    C2 H2 . . 0.9300 no
    C3 H3 . . 0.9300 no
    C4 H4 . . 0.9300 no
    C5 H5 . . 0.9300 no
    C8 H8 . . 0.9300 no
    C9 H9 . . 0.9300 no
    C10 H10 . . 0.9300 no
    C11 H11 . . 0.9300 no
    C15 H15 . . 0.9800 no
    C17 H17 . . 0.9300 no
    C18 H18 . . 0.9300 no
    C20 H20 . . 0.9300 no
    C21 H21 . . 0.9300 no
    C22 H22A . . 0.9600 no
    C22 H22B . . 0.9600 no
    C22 H22C . . 0.9600 no
    C25 H25 . . 0.9300 no
    C26 H26 . . 0.9300 no
    C27 H27 . . 0.9300 no
    C28 H28 . . 0.9300 no
    C30 H30 . . 0.9300 no
    C32 H32 . . 0.9300 no
    C33 H33 . . 0.9300 no
    C34 H34 . . 0.9300 no
    C35 H35 . . 0.9300 no
loop_
    _geom_contact_atom_site_label_1
    _geom_contact_atom_site_label_2
    _geom_contact_distance
    _geom_contact_site_symmetry_1
    _geom_contact_site_symmetry_2
    _geom_contact_publ_flag
    O1 C17 3.255(3) . . no
    O1 C18 3.419(3) . 3_666 no
    O3 C8 3.317(4) . 4_665 no
    O1 H17 2.7600 . . no
    O1 H18 2.5800 . 3_666 no
    O2 H10 2.8900 . 2_545 no
    O3 H8 2.4100 . 4_665 no
    O3 H28 2.7300 . 4_565 no
    N1 C11 3.308(4) . . no
    N1 C25 2.916(3) . . no
    N1 H11 2.8100 . . no
    N1 H25 2.2800 . . no
    C1 C36 3.575(3) . . no
    C2 C23 3.326(3) . . no
    C2 C27 3.569(4) . 2_645 no
    C3 C19 3.447(4) . 2_645 no
    C3 C20 3.471(4) . 2_645 no
    C3 C26 3.389(4) . 2_645 no
    C3 C27 3.509(4) . 2_645 no
    C5 C5 3.489(4) . 3_565 no
    C8 O3 3.317(4) . 4_464 no
    C11 N1 3.308(4) . . no
    C13 C35 3.414(4) . . no
    C16 C24 3.573(3) . . no
    C16 C25 3.156(3) . . no
    C17 O1 3.255(3) . . no
    C17 C25 3.564(3) . . no
    C18 O1 3.419(3) . 3_666 no
    C19 C3 3.447(4) . 2_655 no
    C20 C3 3.471(4) . 2_655 no
    C23 C2 3.326(3) . . no
    C24 C16 3.573(3) . . no
    C25 C17 3.564(3) . . no
    C25 C16 3.156(3) . . no
    C25 N1 2.916(3) . . no
    C26 C36 3.553(3) . 2_645 no
    C26 C3 3.389(4) . 2_655 no
    C27 C3 3.509(4) . 2_655 no
    C27 C2 3.569(4) . 2_655 no
    C35 C13 3.414(4) . . no
    C36 C26 3.553(3) . 2_655 no
    C36 C1 3.575(3) . . no
    C5 H5 2.9500 . 3_565 no
    C5 H10 2.9500 . 2_545 no
    C6 H10 2.8400 . 2_545 no
    C7 H35 2.8100 . . no
    C11 H15 2.7900 . . no
    C12 H35 2.7600 . . no
    C13 H35 2.8200 . . no
    C14 H25 2.9100 . . no
    C14 H11 2.5600 . . no
    C14 H17 2.9400 . . no
    C14 H2 2.7900 . . no
    C15 H21 2.7200 . . no
    C15 H35 2.4900 . . no
    C15 H25 2.8600 . . no
    C15 H11 3.0200 . . no
    C16 H25 2.5900 . . no
    C17 H30 3.0900 . 4_565 no
    C17 H25 2.8800 . . no
    C18 H30 2.8600 . 4_565 no
    C19 H3 2.9700 . 2_655 no
    C20 H22A 2.7000 . . no
    C20 H3 3.0200 . 2_655 no
    C20 H22B 2.7600 . . no
    C21 H15 2.9000 . . no
    C22 H8 3.0700 . 4_665 no
    C22 H20 2.5000 . . no
    C25 H2 2.9900 . . no
    C25 H3 3.0900 . 2_655 no
    C26 H3 2.8500 . 2_655 no
    C26 H21 2.8500 . 2_645 no
    C27 H21 2.7800 . 2_645 no
    C28 H21 3.1000 . 2_645 no
    C29 H20 2.8300 . 2_645 no
    C30 H20 3.0500 . 2_645 no
    C35 H26 2.9200 . 2_655 no
    C35 H15 2.6200 . . no
    C36 H26 2.7500 . 2_655 no
    H2 C14 2.7900 . . no
    H2 C25 2.9900 . . no
    H3 C19 2.9700 . 2_645 no
    H3 C20 3.0200 . 2_645 no
    H3 C25 3.0900 . 2_645 no
    H3 C26 2.8500 . 2_645 no
    H5 C5 2.9500 . 3_565 no
    H8 O3 2.4100 . 4_464 no
    H8 C22 3.0700 . 4_464 no
    H10 O2 2.8900 . 2_555 no
    H10 C5 2.9500 . 2_555 no
    H10 C6 2.8400 . 2_555 no
    H11 N1 2.8100 . . no
    H11 C14 2.5600 . . no
    H11 C15 3.0200 . . no
    H15 C11 2.7900 . . no
    H15 C21 2.9000 . . no
    H15 C35 2.6200 . . no
    H15 H21 2.3400 . . no
    H15 H35 2.1500 . . no
    H17 O1 2.7600 . . no
    H17 C14 2.9400 . . no
    H18 O1 2.5800 . 3_666 no
    H20 C22 2.5000 . . no
    H20 H22A 2.2200 . . no
    H20 H22B 2.3600 . . no
    H20 C29 2.8300 . 2_655 no
    H20 C30 3.0500 . 2_655 no
    H21 C15 2.7200 . . no
    H21 H15 2.3400 . . no
    H21 C26 2.8500 . 2_655 no
    H21 C27 2.7800 . 2_655 no
    H21 C28 3.1000 . 2_655 no
    H22A C20 2.7000 . . no
    H22A H20 2.2200 . . no
    H22B C20 2.7600 . . no
    H22B H20 2.3600 . . no
    H25 N1 2.2800 . . no
    H25 C14 2.9100 . . no
    H25 C15 2.8600 . . no
    H25 C16 2.5900 . . no
    H25 C17 2.8800 . . no
    H26 C35 2.9200 . 2_645 no
    H26 C36 2.7500 . 2_645 no
    H28 H30 2.4300 . . no
    H28 O3 2.7300 . 4_564 no
    H30 H28 2.4300 . . no
    H30 H32 2.4600 . . no
    H30 C17 3.0900 . 4_564 no
    H30 C18 2.8600 . 4_564 no
    H32 H30 2.4600 . . no
    H35 C7 2.8100 . . no
    H35 C12 2.7600 . . no
    H35 C13 2.8200 . . no
    H35 C15 2.4900 . . no
    H35 H15 2.1500 . . no
loop_
    _geom_angle_atom_site_label_1
    _geom_angle_atom_site_label_2
    _geom_angle_atom_site_label_3
    _geom_angle_site_symmetry_1
    _geom_angle_site_symmetry_2
    _geom_angle_site_symmetry_3
    _geom_angle
    _geom_angle_publ_flag
    C6 O2 C7 . . . 118.7(2) no
    C19 O3 C22 . . . 117.6(2) no
    C14 N1 C15 . . . 96.30(16) no
    C14 N1 C16 . . . 133.00(18) no
    C15 N1 C16 . . . 128.98(18) no
    C2 C1 C6 . . . 116.3(2) no
    C2 C1 C13 . . . 122.8(2) no
    C6 C1 C13 . . . 120.9(2) no
    C1 C2 C3 . . . 122.0(2) no
    C2 C3 C4 . . . 120.0(3) no
    C3 C4 C5 . . . 119.6(3) no
    C4 C5 C6 . . . 120.0(3) no
    O2 C6 C1 . . . 122.1(2) no
    O2 C6 C5 . . . 115.8(2) no
    C1 C6 C5 . . . 122.1(2) no
    O2 C7 C8 . . . 116.1(3) no
    O2 C7 C12 . . . 123.1(2) no
    C8 C7 C12 . . . 120.7(3) no
    C7 C8 C9 . . . 119.8(3) no
    C8 C9 C10 . . . 121.0(3) no
    C9 C10 C11 . . . 118.1(3) no
    C10 C11 C12 . . . 122.4(3) no
    C7 C12 C11 . . . 117.9(2) no
    C7 C12 C13 . . . 119.7(2) no
    C11 C12 C13 . . . 122.4(2) no
    C1 C13 C12 . . . 112.00(19) no
    C1 C13 C14 . . . 118.68(18) no
    C1 C13 C15 . . . 117.93(19) no
    C12 C13 C14 . . . 110.92(19) no
    C12 C13 C15 . . . 110.36(17) no
    C14 C13 C15 . . . 84.07(16) no
    O1 C14 N1 . . . 131.6(2) no
    O1 C14 C13 . . . 135.1(2) no
    N1 C14 C13 . . . 93.13(17) no
    N1 C15 C13 . . . 86.41(15) no
    N1 C15 C23 . . . 119.70(19) no
    C13 C15 C23 . . . 121.11(18) no
    N1 C16 C17 . . . 121.18(19) no
    N1 C16 C21 . . . 119.6(2) no
    C17 C16 C21 . . . 119.3(2) no
    C16 C17 C18 . . . 119.7(2) no
    C17 C18 C19 . . . 120.6(2) no
    O3 C19 C18 . . . 116.1(2) no
    O3 C19 C20 . . . 123.7(2) no
    C18 C19 C20 . . . 120.2(2) no
    C19 C20 C21 . . . 119.3(3) no
    C16 C21 C20 . . . 121.0(3) no
    C15 C23 C24 . . . 125.59(19) no
    C15 C23 C36 . . . 114.9(2) no
    C24 C23 C36 . . . 119.3(2) no
    C23 C24 C25 . . . 125.3(2) no
    C23 C24 C29 . . . 118.9(2) no
    C25 C24 C29 . . . 115.9(2) no
    C24 C25 C26 . . . 122.1(2) no
    C25 C26 C27 . . . 121.2(3) no
    C26 C27 C28 . . . 119.9(3) no
    C27 C28 C29 . . . 121.4(3) no
    C24 C29 C28 . . . 119.4(2) no
    C24 C29 C30 . . . 120.1(3) no
    C28 C29 C30 . . . 120.5(3) no
    C29 C30 C31 . . . 121.9(3) no
    C30 C31 C32 . . . 121.8(3) no
    C30 C31 C36 . . . 119.1(3) no
    C32 C31 C36 . . . 119.1(3) no
    C31 C32 C33 . . . 121.7(3) no
    C32 C33 C34 . . . 120.1(3) no
    C33 C34 C35 . . . 120.9(3) no
    C34 C35 C36 . . . 121.2(3) no
    C23 C36 C31 . . . 120.2(2) no
    C23 C36 C35 . . . 122.7(2) no
    C31 C36 C35 . . . 117.1(2) no
    C1 C2 H2 . . . 119.00 no
    C3 C2 H2 . . . 119.00 no
    C2 C3 H3 . . . 120.00 no
    C4 C3 H3 . . . 120.00 no
    C3 C4 H4 . . . 120.00 no
    C5 C4 H4 . . . 120.00 no
    C4 C5 H5 . . . 120.00 no
    C6 C5 H5 . . . 120.00 no
    C7 C8 H8 . . . 120.00 no
    C9 C8 H8 . . . 120.00 no
    C8 C9 H9 . . . 119.00 no
    C10 C9 H9 . . . 119.00 no
    C9 C10 H10 . . . 121.00 no
    C11 C10 H10 . . . 121.00 no
    C10 C11 H11 . . . 119.00 no
    C12 C11 H11 . . . 119.00 no
    N1 C15 H15 . . . 109.00 no
    C13 C15 H15 . . . 109.00 no
    C23 C15 H15 . . . 109.00 no
    C16 C17 H17 . . . 120.00 no
    C18 C17 H17 . . . 120.00 no
    C17 C18 H18 . . . 120.00 no
    C19 C18 H18 . . . 120.00 no
    C19 C20 H20 . . . 120.00 no
    C21 C20 H20 . . . 120.00 no
    C16 C21 H21 . . . 119.00 no
    C20 C21 H21 . . . 120.00 no
    O3 C22 H22A . . . 109.00 no
    O3 C22 H22B . . . 109.00 no
    O3 C22 H22C . . . 109.00 no
    H22A C22 H22B . . . 109.00 no
    H22A C22 H22C . . . 110.00 no
    H22B C22 H22C . . . 109.00 no
    C24 C25 H25 . . . 119.00 no
    C26 C25 H25 . . . 119.00 no
    C25 C26 H26 . . . 119.00 no
    C27 C26 H26 . . . 119.00 no
    C26 C27 H27 . . . 120.00 no
    C28 C27 H27 . . . 120.00 no
    C27 C28 H28 . . . 119.00 no
    C29 C28 H28 . . . 119.00 no
    C29 C30 H30 . . . 119.00 no
    C31 C30 H30 . . . 119.00 no
    C31 C32 H32 . . . 119.00 no
    C33 C32 H32 . . . 119.00 no
    C32 C33 H33 . . . 120.00 no
    C34 C33 H33 . . . 120.00 no
    C33 C34 H34 . . . 120.00 no
    C35 C34 H34 . . . 120.00 no
    C34 C35 H35 . . . 119.00 no
    C36 C35 H35 . . . 119.00 no
loop_
    _geom_torsion_atom_site_label_1
    _geom_torsion_atom_site_label_2
    _geom_torsion_atom_site_label_3
    _geom_torsion_atom_site_label_4
    _geom_torsion_site_symmetry_1
    _geom_torsion_site_symmetry_2
    _geom_torsion_site_symmetry_3
    _geom_torsion_site_symmetry_4
    _geom_torsion
    _geom_torsion_publ_flag
    C7 O2 C6 C5 . . . . 166.4(2) no
    C6 O2 C7 C8 . . . . -170.7(2) no
    C7 O2 C6 C1 . . . . -12.9(3) no
    C6 O2 C7 C12 . . . . 10.6(3) no
    C22 O3 C19 C18 . . . . 174.8(2) no
    C22 O3 C19 C20 . . . . -4.6(4) no
    C15 N1 C16 C17 . . . . -162.1(2) no
    C15 N1 C14 C13 . . . . -2.54(18) no
    C14 N1 C16 C21 . . . . -144.4(3) no
    C16 N1 C15 C13 . . . . -164.0(2) no
    C16 N1 C14 C13 . . . . 163.0(2) no
    C14 N1 C15 C13 . . . . 2.43(17) no
    C16 N1 C15 C23 . . . . 72.0(3) no
    C15 N1 C14 O1 . . . . -178.8(3) no
    C16 N1 C14 O1 . . . . -13.3(4) no
    C14 N1 C15 C23 . . . . -121.6(2) no
    C14 N1 C16 C17 . . . . 36.5(4) no
    C15 N1 C16 C21 . . . . 17.0(3) no
    C2 C1 C13 C14 . . . . -34.3(3) no
    C6 C1 C13 C15 . . . . -113.7(2) no
    C6 C1 C13 C14 . . . . 147.3(2) no
    C13 C1 C6 C5 . . . . 179.4(2) no
    C2 C1 C13 C12 . . . . -165.6(2) no
    C2 C1 C13 C15 . . . . 64.7(3) no
    C6 C1 C13 C12 . . . . 16.0(3) no
    C2 C1 C6 C5 . . . . 0.9(3) no
    C13 C1 C6 O2 . . . . -1.4(3) no
    C2 C1 C6 O2 . . . . -179.9(2) no
    C6 C1 C2 C3 . . . . 0.4(4) no
    C13 C1 C2 C3 . . . . -178.1(2) no
    C1 C2 C3 C4 . . . . -0.5(4) no
    C2 C3 C4 C5 . . . . -0.5(5) no
    C3 C4 C5 C6 . . . . 1.7(4) no
    C4 C5 C6 C1 . . . . -2.0(4) no
    C4 C5 C6 O2 . . . . 178.8(2) no
    O2 C7 C8 C9 . . . . 179.4(3) no
    O2 C7 C12 C11 . . . . -178.2(2) no
    O2 C7 C12 C13 . . . . 5.5(3) no
    C12 C7 C8 C9 . . . . -1.8(4) no
    C8 C7 C12 C13 . . . . -173.2(2) no
    C8 C7 C12 C11 . . . . 3.2(4) no
    C7 C8 C9 C10 . . . . -0.7(5) no
    C8 C9 C10 C11 . . . . 1.7(6) no
    C9 C10 C11 C12 . . . . -0.2(5) no
    C10 C11 C12 C7 . . . . -2.2(4) no
    C10 C11 C12 C13 . . . . 174.1(3) no
    C11 C12 C13 C15 . . . . -60.6(3) no
    C7 C12 C13 C14 . . . . -153.1(2) no
    C7 C12 C13 C1 . . . . -18.0(3) no
    C11 C12 C13 C14 . . . . 30.8(3) no
    C7 C12 C13 C15 . . . . 115.6(2) no
    C11 C12 C13 C1 . . . . 165.9(2) no
    C12 C13 C15 N1 . . . . 107.99(19) no
    C1 C13 C15 C23 . . . . 1.3(3) no
    C1 C13 C14 O1 . . . . -63.0(4) no
    C12 C13 C14 O1 . . . . 68.8(3) no
    C12 C13 C14 N1 . . . . -107.24(19) no
    C1 C13 C14 N1 . . . . 121.0(2) no
    C1 C13 C15 N1 . . . . -121.6(2) no
    C15 C13 C14 N1 . . . . 2.31(16) no
    C14 C13 C15 N1 . . . . -2.15(15) no
    C14 C13 C15 C23 . . . . 120.7(2) no
    C12 C13 C15 C23 . . . . -129.2(2) no
    C15 C13 C14 O1 . . . . 178.3(3) no
    C13 C15 C23 C24 . . . . -101.0(3) no
    C13 C15 C23 C36 . . . . 83.6(2) no
    N1 C15 C23 C24 . . . . 4.0(3) no
    N1 C15 C23 C36 . . . . -171.31(19) no
    N1 C16 C21 C20 . . . . -179.3(2) no
    C17 C16 C21 C20 . . . . -0.2(4) no
    N1 C16 C17 C18 . . . . 178.5(2) no
    C21 C16 C17 C18 . . . . -0.6(4) no
    C16 C17 C18 C19 . . . . 0.4(4) no
    C17 C18 C19 C20 . . . . 0.5(4) no
    C17 C18 C19 O3 . . . . -178.9(2) no
    O3 C19 C20 C21 . . . . 178.1(2) no
    C18 C19 C20 C21 . . . . -1.3(4) no
    C19 C20 C21 C16 . . . . 1.1(4) no
    C15 C23 C24 C25 . . . . 13.0(3) no
    C15 C23 C24 C29 . . . . -166.6(2) no
    C36 C23 C24 C25 . . . . -171.8(2) no
    C36 C23 C24 C29 . . . . 8.6(3) no
    C15 C23 C36 C31 . . . . 170.1(2) no
    C15 C23 C36 C35 . . . . -9.0(3) no
    C24 C23 C36 C31 . . . . -5.6(3) no
    C24 C23 C36 C35 . . . . 175.4(2) no
    C23 C24 C25 C26 . . . . -175.9(2) no
    C29 C24 C25 C26 . . . . 3.7(3) no
    C23 C24 C29 C28 . . . . 175.5(2) no
    C23 C24 C29 C30 . . . . -5.5(3) no
    C25 C24 C29 C28 . . . . -4.1(3) no
    C25 C24 C29 C30 . . . . 174.8(2) no
    C24 C25 C26 C27 . . . . -0.3(4) no
    C25 C26 C27 C28 . . . . -2.9(4) no
    C26 C27 C28 C29 . . . . 2.3(5) no
    C27 C28 C29 C24 . . . . 1.3(4) no
    C27 C28 C29 C30 . . . . -177.7(3) no
    C24 C29 C30 C31 . . . . -0.8(4) no
    C28 C29 C30 C31 . . . . 178.2(3) no
    C29 C30 C31 C32 . . . . -176.5(3) no
    C29 C30 C31 C36 . . . . 3.9(4) no
    C30 C31 C32 C33 . . . . -179.4(3) no
    C36 C31 C32 C33 . . . . 0.2(5) no
    C30 C31 C36 C23 . . . . -0.7(4) no
    C30 C31 C36 C35 . . . . 178.4(3) no
    C32 C31 C36 C23 . . . . 179.8(2) no
    C32 C31 C36 C35 . . . . -1.2(4) no
    C31 C32 C33 C34 . . . . 0.5(5) no
    C32 C33 C34 C35 . . . . -0.2(5) no
    C33 C34 C35 C36 . . . . -0.9(5) no
    C34 C35 C36 C23 . . . . -179.4(3) no
    C34 C35 C36 C31 . . . . 1.5(4) no
loop_
    _geom_hbond_atom_site_label_D
    _geom_hbond_atom_site_label_H
    _geom_hbond_atom_site_label_A
    _geom_hbond_site_symmetry_A
    _geom_hbond_distance_DH
    _geom_hbond_distance_HA
    _geom_hbond_distance_DA
    _geom_hbond_angle_DHA
    _geom_hbond_publ_flag
    C8 H8 O3 4_464 0.93 2.41 3.317(4) 164 yes
    C18 H18 O1 3_666 0.93 2.58 3.419(3) 150 yes
    C25 H25 N1 . 0.93 2.28 2.916(3) 125 yes
