# Supplementary material for: 4-(9-Anthr­yl)-1-(4-methoxy­phen­yl)spiro­[azetidin-3,9′-xanthen]-2-one
Source: Acta Crystallogr Sect E Struct Rep Online. 2008 Apr 26;64(Pt 5):o902–3. doi: 10.1107/S1600536808010908 (PMC2961274; doi:10.1107/S1600536808010908)
Supplement: Supplementary file 2 [file e-64-0o902-Isup2.hkl]

#
# h,k,l, Fc-squared, Fo-squared, sigma(Fo-squared) and status flag
#
data_I
_shelx_title ' EEB3'
_shelx_refln_list_code          4
_shelx_F_calc_maximum      183.46
_exptl_crystal_F_000      1088.00
_reflns_d_resolution_high  0.7964
 
loop_
 _symmetry_equiv_pos_as_xyz
 'x, y, z'
 '-x, y+1/2, -z+1/2'
 '-x, -y, -z'
 'x, -y-1/2, z-1/2'
 
_cell_length_a    13.7629
_cell_length_b    10.5845
_cell_length_c    20.5777
_cell_angle_alpha  90.000
_cell_angle_beta  114.768
_cell_angle_gamma  90.000
 
_shelx_F_squared_multiplier     1.000
 
loop_
 _refln_index_h
 _refln_index_k
 _refln_index_l
 _refln_F_squared_calc
 _refln_F_squared_meas
 _refln_F_squared_sigma
 _refln_observed_status
   1   0   0    11783.34    11855.80     99.93 o
   2   0   0       16.31       13.21     20.16 o
   3   0   0     5468.72     5473.44     51.87 o
   4   0   0      536.37      493.95     16.78 o
   5   0   0     8503.74     8567.75     46.21 o
   6   0   0     2212.88     2301.03     49.06 o
   7   0   0      269.83      246.00     11.91 o
   8   0   0        0.30       12.04     12.98 o
   9   0   0       24.88       18.22     11.47 o
  10   0   0      168.67      152.24     16.30 o
  11   0   0      443.94      375.69     20.39 o
  12   0   0     1131.46     1127.25     79.44 o
  13   0   0      342.00      327.54     13.71 o
  14   0   0        8.00       19.26     12.18 o
  15   0   0        3.94      -10.72     12.41 o
   1   1   0     4039.42     4368.09    103.21 o
   3   1   0      145.63      142.96     12.60 o
   4   1   0      642.23      595.16     13.96 o
   5   1   0      125.29      144.01     12.57 o
   6   1   0     1095.60     1164.67     13.36 o
   7   1   0     1730.75     1920.05     19.31 o
   8   1   0       55.57       57.41      9.67 o
   9   1   0      358.83      351.37     12.35 o
  10   1   0      905.27      931.03     21.93 o
  11   1   0      252.92      232.12     12.37 o
  12   1   0      684.98      598.69     16.49 o
  13   1   0       35.85       29.10     12.57 o
  15   1   0        1.55        5.43      9.08 o
   1   2   0     2847.64     2820.03     94.22 o
   2   2   0     7413.95     7577.02    152.36 o
   3   2   0      762.01      781.64     24.41 o
   4   2   0     2601.86     2741.70     63.22 o
   5   2   0       14.41        9.76      9.27 o
   6   2   0        1.47        1.59      9.40 o
   7   2   0      181.91      169.94      9.11 o
   8   2   0       70.55       67.61      8.50 o
   9   2   0      206.48      196.92      8.97 o
  10   2   0      513.98      525.98     14.32 o
  11   2   0        6.04        9.01      9.07 o
  12   2   0       52.24       49.67     10.62 o
  13   2   0        4.32       -3.11      8.62 o
  14   2   0        9.57       24.85      9.52 o
  15   2   0        7.20       -3.25     10.78 o
   1   3   0     2430.21     2251.50     93.39 o
   2   3   0     9062.22     9079.83    270.49 o
   3   3   0      112.90      111.49     13.54 o
   4   3   0      296.62      304.16     12.38 o
   5   3   0       71.73       77.08      9.45 o
   6   3   0     3002.05     3238.89     71.24 o
   7   3   0     1146.63     1178.41     23.95 o
   8   3   0      432.57      463.44     11.85 o
   9   3   0        2.26        7.28      8.59 o
  10   3   0      182.52      163.59     11.30 o
  11   3   0        0.78       -0.90      7.84 o
  12   3   0       58.70       42.77      8.69 o
  13   3   0       31.63       30.43      8.15 o
  14   3   0        1.21        6.85     10.27 o
  15   3   0       16.79       15.63     10.43 o
   1   4   0      261.09      226.06     16.39 o
   2   4   0      105.55      105.14     13.53 o
   3   4   0      126.48      111.79     11.70 o
   4   4   0       28.14       30.45     10.53 o
   5   4   0        0.64        2.57     10.86 o
   6   4   0       58.73       66.51      9.65 o
   7   4   0       14.63       27.43      8.98 o
   8   4   0      608.45      616.01     23.82 o
   9   4   0        1.14       -4.54      9.10 o
  10   4   0       96.20      112.51      9.08 o
  11   4   0        2.85       11.63      8.79 o
  12   4   0       35.14       46.02      8.15 o
  13   4   0       22.12       19.42      8.09 o
  14   4   0        9.38       21.24      8.85 o
   1   5   0       14.70       24.86     12.33 o
   2   5   0      165.19      158.04     12.04 o
   3   5   0      913.49      959.60     44.05 o
   4   5   0        0.33        8.46     11.38 o
   5   5   0      122.74      144.20     11.22 o
   6   5   0        1.79       15.86      9.71 o
   7   5   0       24.10       25.35      8.71 o
   8   5   0      170.14      171.23      9.16 o
   9   5   0       23.35       33.43      9.14 o
  10   5   0       10.94        7.25      8.00 o
  11   5   0        0.07       -6.64      8.57 o
  12   5   0       10.26       22.21      8.78 o
  13   5   0        4.26       -3.90     11.00 o
  14   5   0       11.84       18.42      9.08 o
   0   6   0      227.38      228.22     19.55 o
   1   6   0      136.71      137.53     12.18 o
   2   6   0       98.39      100.28     11.74 o
   3   6   0      337.21      376.33     26.08 o
   4   6   0      965.90      970.10     39.54 o
   6   6   0        1.40        6.88     10.71 o
   7   6   0       88.28      103.44      8.77 o
   8   6   0      176.93      174.39      8.88 o
   9   6   0       23.41       35.98      9.16 o
  10   6   0        1.53       12.23     11.97 o
  11   6   0       39.86       40.67     10.82 o
  12   6   0        6.23        2.06      8.67 o
  13   6   0        5.53       -1.34      8.69 o
  14   6   0       49.58       35.64      9.27 o
   1   7   0        4.40        4.92     13.28 o
   2   7   0      394.35      387.64     32.86 o
   3   7   0        3.57       21.05     11.48 o
   4   7   0      142.77      135.09     11.30 o
   5   7   0       90.94      111.19      9.96 o
   6   7   0      453.09      462.47     32.36 o
   7   7   0      397.11      397.99     20.27 o
   8   7   0       42.60       40.97      8.72 o
   9   7   0       13.69       21.47      9.05 o
  10   7   0       47.71       45.06      8.96 o
  11   7   0        0.10        3.33      8.69 o
  12   7   0        5.50       18.99      8.73 o
  13   7   0        5.29       19.93      9.69 o
   0   8   0      170.11      178.10     16.70 o
   1   8   0      296.40      333.38     13.45 o
   2   8   0        9.87       16.32     12.47 o
   3   8   0       59.59       68.09     11.40 o
   4   8   0       45.60       48.25     12.67 o
   5   8   0      170.52      193.98     16.54 o
   6   8   0       41.20       52.45     10.35 o
   7   8   0       10.12        5.18      8.86 o
   8   8   0       15.33       16.27      9.33 o
   9   8   0       12.49        3.35      9.08 o
  10   8   0       13.87        0.64      9.17 o
  11   8   0        4.06       29.82      9.72 o
  12   8   0        0.00        9.65      8.63 o
   1   9   0        0.14        8.50     11.96 o
   2   9   0        0.05       -0.37     11.21 o
   3   9   0      124.25      117.39     11.06 o
   4   9   0        0.09       12.93      9.65 o
   5   9   0       80.39      100.77     13.32 o
   6   9   0       36.34       42.94      9.84 o
   7   9   0       64.74       65.03     12.33 o
   8   9   0       78.70       79.84     10.05 o
   9   9   0      112.70      110.29      9.01 o
  10   9   0       47.15       19.75      9.88 o
  11   9   0        5.32       10.93     10.16 o
   0  10   0      433.66      462.93     45.49 o
   1  10   0        8.56       21.72     10.18 o
   2  10   0      108.66      121.44     11.63 o
   3  10   0       25.65       32.29     10.65 o
   4  10   0        4.66       10.84     10.59 o
   5  10   0        2.42       13.52     10.37 o
   6  10   0       10.23       22.01      9.74 o
   7  10   0       11.61        5.36     11.28 o
   8  10   0      168.49      144.68     18.14 o
   9  10   0        1.58        9.08      9.02 o
  10  10   0        2.24       21.47      9.27 o
   1  11   0        2.03       -0.18     11.13 o
   2  11   0        7.37       11.54     11.17 o
   3  11   0        8.66        8.36     11.15 o
   4  11   0        6.23       15.75     10.33 o
   5  11   0       17.27       13.64     10.64 o
   6  11   0       24.11       15.69      9.94 o
   7  11   0       10.60        1.38      9.25 o
   8  11   0        7.97       16.10     10.44 o
   0  12   0        5.30        9.75     15.79 o
   1  12   0        0.03       11.02     11.25 o
   2  12   0        0.00        0.77     10.67 o
   3  12   0       72.66       85.83     13.19 o
   4  12   0        9.58       21.01     11.40 o
   5  12   0       20.06       19.68     10.78 o
   6  12   0       22.16       15.42     14.98 o
   1  13   0      131.44      143.72     14.81 o
   2  13   0        2.25       14.72     11.73 o
   3  13   0        9.74       16.84     11.64 o
 -15   1   1       10.22       21.86      8.65 o
 -14   1   1      102.77      114.03     17.52 o
 -13   1   1        4.49        7.04      8.80 o
 -11   1   1      693.82      687.47     18.66 o
 -10   1   1      354.53      351.39      9.82 o
  -9   1   1       81.64       84.85     10.88 o
  -8   1   1      100.49       89.66      8.61 o
  -6   1   1      920.78      946.89     10.75 o
  -5   1   1      612.24      627.11     11.22 o
  -4   1   1     4207.77     4112.55     68.49 o
  -3   1   1       63.71       51.27     12.19 o
  -2   1   1     7007.66     6786.85     98.40 o
  -1   1   1    14143.51    13413.72    842.02 o
   1   1   1     1951.67     2101.61     23.33 o
   2   1   1      259.24      267.04     14.83 o
   3   1   1     2542.79     2530.65     44.09 o
   5   1   1       25.54       18.00      9.59 o
   6   1   1      409.93      446.47      9.76 o
   7   1   1       51.37       65.31      8.84 o
   8   1   1        0.53        9.42      8.44 o
   9   1   1      107.61      119.65      8.77 o
  10   1   1      145.71      162.23      8.56 o
  11   1   1        0.38       17.17      9.88 o
  12   1   1       61.05       81.55      9.22 o
  13   1   1       30.43       25.31      8.20 o
  14   1   1       19.85        9.33      8.86 o
  15   1   1        0.65       -5.69      9.22 o
 -15   2   1       95.47       72.44     10.04 o
 -14   2   1       17.14       24.97     11.92 o
 -13   2   1        7.00        8.48      8.38 o
 -12   2   1      135.06      137.57      9.69 o
 -11   2   1      111.27      121.92      8.28 o
 -10   2   1       11.81       14.11      8.18 o
  -9   2   1        3.88       14.61      8.75 o
  -8   2   1     1227.82     1281.34     38.85 o
  -7   2   1     1061.34     1163.86     17.02 o
  -6   2   1      125.16      139.33      9.57 o
  -5   2   1      407.68      444.86     10.97 o
  -4   2   1       29.48       28.74     11.95 o
  -3   2   1     1417.95     1398.68     36.03 o
  -2   2   1     4098.00     4266.11    156.97 o
  -1   2   1    11113.64     9799.58    674.98 o
   1   2   1    33656.84    30173.25    574.82 o
   3   2   1     1260.49     1292.89     28.00 o
   4   2   1     1003.49     1065.27     22.76 o
   6   2   1     2686.03     2707.37     41.68 o
   7   2   1       62.65       68.07      8.80 o
   8   2   1       52.44       56.51      8.33 o
   9   2   1      601.44      601.19     10.97 o
  10   2   1      325.55      343.35      8.65 o
  11   2   1        7.24       15.11      8.59 o
  12   2   1      174.48      180.54     10.28 o
  13   2   1      368.03      369.53     10.06 o
  14   2   1       11.67       13.90     11.70 o
  15   2   1        3.13        3.72      9.55 o
 -15   3   1       29.49       26.26      9.23 o
 -14   3   1       21.60       12.63     16.04 o
 -13   3   1        1.42       14.95      7.99 o
 -12   3   1       36.54       33.79      7.89 o
 -11   3   1      113.35      121.08      8.53 o
 -10   3   1        3.14       21.09      8.29 o
  -9   3   1      420.00      399.83     13.73 o
  -8   3   1        0.15       13.50      8.64 o
  -7   3   1      677.74      712.22     17.09 o
  -6   3   1        1.77        0.22      8.74 o
  -5   3   1      364.98      390.11     14.75 o
  -4   3   1       22.00       14.69     10.96 o
  -3   3   1     1271.06     1349.65     39.40 o
  -2   3   1       80.42       77.63     15.83 o
  -1   3   1      272.66      251.72     18.91 o
   0   3   1      714.82      594.46     20.30 o
   1   3   1       10.39       14.67     17.75 o
   2   3   1      172.44      189.70     15.73 o
   3   3   1      184.57      169.39     12.00 o
   4   3   1       62.71       66.10     10.42 o
   5   3   1       45.56       40.31     11.85 o
   6   3   1        9.28       11.97      9.38 o
   7   3   1      462.88      439.62      9.55 o
   8   3   1        8.73        6.02      9.93 o
   9   3   1     1126.79     1072.64     21.92 o
  10   3   1       77.69       83.02     15.84 o
  11   3   1       25.78       32.06     10.37 o
  12   3   1       81.37       75.02      8.45 o
  13   3   1      236.88      213.69     18.33 o
  14   3   1        9.84        3.19     11.12 o
 -15   4   1        0.37       23.54     11.97 o
 -14   4   1       10.30       25.94      8.65 o
 -13   4   1       12.64       24.81      8.41 o
 -12   4   1        0.12       12.19      8.31 o
 -11   4   1       10.45       20.97      8.88 o
 -10   4   1        0.01       10.28      8.18 o
  -9   4   1       13.83       12.89     10.75 o
  -8   4   1       52.98       65.18      8.98 o
  -7   4   1       94.21       91.57      9.65 o
  -6   4   1       26.55       22.78      9.84 o
  -5   4   1     1985.51     2072.67     49.75 o
  -4   4   1     1291.34     1383.46     38.84 o
  -3   4   1       85.33       79.47     13.32 o
  -2   4   1      232.79      234.07     14.14 o
  -1   4   1      328.51      279.14     17.41 o
   0   4   1      125.63      123.68     16.74 o
   1   4   1     4618.13     4299.88    208.32 o
   2   4   1      493.71      519.31     25.54 o
   3   4   1        5.45       16.34     11.18 o
   4   4   1     1195.10     1342.07     42.18 o
   5   4   1      130.47      134.17     10.53 o
   6   4   1      524.70      520.17     19.29 o
   7   4   1       23.58       21.68      9.89 o
   8   4   1       35.27       37.81      9.96 o
   9   4   1      131.24      112.44      8.69 o
  10   4   1        9.51       13.23      8.30 o
  11   4   1       37.16       36.15      8.48 o
  12   4   1       99.39      103.16     10.15 o
  13   4   1        0.00        1.88      8.20 o
  14   4   1        2.52       -1.79     11.50 o
 -14   5   1        3.72       10.78      9.42 o
 -13   5   1       20.86        9.82      8.75 o
 -12   5   1       13.01       19.06      8.11 o
 -11   5   1        9.55        2.92      8.21 o
 -10   5   1        9.63       16.43      8.02 o
  -9   5   1       98.30       91.56      9.26 o
  -8   5   1       12.71       15.93      9.68 o
  -7   5   1       33.02       45.13      9.60 o
  -6   5   1      781.42      796.77     27.05 o
  -5   5   1      451.79      442.87     12.80 o
  -4   5   1       24.24       12.92     11.04 o
  -3   5   1      863.87      868.16     41.54 o
  -2   5   1      699.71      710.72     42.50 o
  -1   5   1     2012.32     1814.62    104.89 o
   0   5   1      474.63      449.97     16.25 o
   1   5   1       12.61       27.69     12.73 o
   2   5   1       91.59       92.96     11.88 o
   3   5   1     1278.88     1375.85     70.35 o
   4   5   1       80.31       76.59     11.36 o
   5   5   1      614.71      704.44     23.19 o
   6   5   1      433.28      457.55     13.92 o
   7   5   1      504.45      508.43     13.58 o
   8   5   1     1198.93     1195.77     28.65 o
   9   5   1       34.10       35.77      8.99 o
  10   5   1        8.87       31.06      9.37 o
  11   5   1       25.97       31.95      8.15 o
  12   5   1       27.61       39.04      8.39 o
  13   5   1       16.37       17.05     11.08 o
  14   5   1        0.00        4.79      9.44 o
 -14   6   1        9.24       31.74      8.61 o
 -13   6   1       55.07       58.72      8.85 o
 -12   6   1        0.06       10.63     10.02 o
 -11   6   1        1.92        1.86      8.13 o
 -10   6   1        0.20       18.21      9.14 o
  -9   6   1        0.02       -0.55      9.62 o
  -8   6   1      102.50      105.62      9.26 o
  -7   6   1      102.63      100.07      9.59 o
  -6   6   1       41.76       36.90     12.30 o
  -5   6   1        2.82       17.81     10.25 o
  -4   6   1      758.76      752.23     44.96 o
  -3   6   1      104.43       99.00     11.89 o
  -2   6   1      667.44      713.27     37.40 o
  -1   6   1     1137.48     1110.53     70.89 o
   0   6   1        0.48        9.38     13.32 o
   1   6   1        4.02        7.69     12.49 o
   2   6   1       42.49       62.59     12.21 o
   3   6   1      164.23      180.48     12.11 o
   4   6   1      223.03      247.34     15.08 o
   5   6   1       73.18       77.36     10.85 o
   6   6   1        1.34        5.85     10.70 o
   7   6   1      253.70      255.74     12.75 o
   8   6   1      311.10      288.05     11.29 o
   9   6   1       26.32       41.28     10.12 o
  10   6   1        2.31        6.10      8.80 o
  11   6   1       28.82       31.31      8.51 o
  12   6   1        0.97       -0.73      8.41 o
  13   6   1        8.28       16.18      8.62 o
 -13   7   1        8.54       13.97      9.53 o
 -12   7   1        0.30       -1.58      8.52 o
 -11   7   1       94.96      103.03     10.90 o
 -10   7   1       11.64       19.70      8.14 o
  -9   7   1        1.16        9.54      9.07 o
  -8   7   1       26.30       33.73     10.49 o
  -7   7   1        2.50        7.11      9.60 o
  -6   7   1        8.97       11.74     11.00 o
  -5   7   1        7.43       11.68      9.78 o
  -4   7   1      201.56      208.00     20.37 o
  -3   7   1       74.36       62.15     12.82 o
  -2   7   1        1.60        8.76     11.25 o
  -1   7   1       34.64       23.51     12.49 o
   0   7   1      118.12      137.40     13.49 o
   1   7   1      198.28      229.89     13.57 o
   2   7   1      165.35      167.19     12.40 o
   3   7   1      314.52      335.76     22.75 o
   4   7   1       19.32       21.90     10.97 o
   5   7   1      166.75      166.61     14.55 o
   6   7   1      466.91      481.46     14.95 o
   7   7   1       60.16       70.45     14.36 o
   8   7   1       43.19       34.51      9.18 o
   9   7   1        2.31        4.04      8.51 o
  10   7   1       43.62       39.84      9.10 o
  11   7   1        0.22       14.82      8.90 o
  12   7   1       68.01       63.85      9.06 o
  13   7   1        0.12        0.88      9.22 o
 -12   8   1        8.71       17.83     11.67 o
 -11   8   1       40.63       32.33      8.87 o
 -10   8   1        0.17        2.65      9.57 o
  -9   8   1       31.32       48.45      8.43 o
  -8   8   1       57.67       66.46     13.63 o
  -7   8   1      225.40      214.04     10.84 o
  -6   8   1      353.08      329.92     24.37 o
  -5   8   1      178.85      177.84     19.72 o
  -4   8   1       25.84       23.83     12.12 o
  -3   8   1      114.71      144.22     11.81 o
  -2   8   1      119.72      116.75     10.95 o
  -1   8   1        7.11       23.36     12.13 o
   0   8   1      100.80       88.47     12.13 o
   1   8   1      386.52      399.13     22.21 o
   2   8   1        6.62       33.47     12.57 o
   3   8   1       31.97       42.91     11.46 o
   4   8   1       48.02       61.62     11.21 o
   5   8   1      680.99      728.01     57.28 o
   6   8   1      966.72      978.44     70.89 o
   7   8   1      800.75      760.52     60.28 o
   8   8   1        4.82        5.94      9.22 o
   9   8   1       89.68       83.84      8.95 o
  10   8   1       29.84       25.35      9.68 o
  11   8   1       33.63       39.50      8.72 o
  12   8   1        5.26        1.47      9.11 o
 -11   9   1        7.96        8.65      9.16 o
 -10   9   1        2.33       15.01     11.92 o
  -9   9   1        2.26        1.22      9.83 o
  -8   9   1      118.29      112.81      9.86 o
  -7   9   1      122.54      123.22      8.97 o
  -6   9   1      175.60      157.65     18.98 o
  -5   9   1      170.76      174.98     19.76 o
  -4   9   1       11.23       22.27     11.17 o
  -3   9   1       98.82       90.64     10.55 o
  -2   9   1       16.45       31.96     11.81 o
  -1   9   1        8.26       10.38     12.10 o
   0   9   1       36.61       38.81     11.41 o
   1   9   1       13.52       33.29     12.17 o
   2   9   1      103.14      115.53     12.13 o
   3   9   1       11.95       27.91     11.39 o
   4   9   1       57.66       63.54     11.12 o
   5   9   1       46.66       33.74     10.52 o
   6   9   1       81.56       90.50      9.88 o
   7   9   1       13.90       17.21     11.70 o
   8   9   1        3.40      -11.72      9.43 o
   9   9   1        1.86        8.15     10.05 o
  10   9   1       19.32       16.00      9.47 o
  11   9   1        0.34       -4.28      9.10 o
 -10  10   1        3.35       19.33     10.51 o
  -9  10   1        1.36        0.67      9.53 o
  -8  10   1        1.65       10.78      8.91 o
  -7  10   1       22.82       25.15      9.63 o
  -6  10   1       10.19       10.56     14.37 o
  -5  10   1       14.97       14.99      9.87 o
  -4  10   1        4.02       11.70     11.25 o
  -3  10   1        1.74       11.66     10.74 o
  -2  10   1        7.83       14.33      9.78 o
  -1  10   1        4.29        5.18     10.91 o
   0  10   1       49.79       70.93     10.82 o
   1  10   1       45.35       38.54     10.27 o
   2  10   1       17.89       33.29     10.69 o
   3  10   1       30.70       40.34     10.74 o
   4  10   1       10.00       11.62     11.26 o
   5  10   1       58.12       54.38      9.98 o
   6  10   1      126.88      126.08     15.80 o
   7  10   1        0.04       -1.09     11.80 o
   8  10   1       43.54       38.37      9.58 o
   9  10   1        2.96        9.61     10.85 o
  10  10   1       24.89       46.56      9.57 o
  -9  11   1       12.57       15.41     10.14 o
  -8  11   1        7.71       21.37      9.67 o
  -7  11   1        1.36       10.35      9.38 o
  -6  11   1       49.65       56.28     13.76 o
  -5  11   1        4.70       -8.16     10.52 o
  -4  11   1       19.70       26.09     11.20 o
  -3  11   1      138.39      146.01     12.68 o
  -2  11   1        6.31       33.98     11.12 o
  -1  11   1        1.08       11.61     10.60 o
   0  11   1      267.47      260.28     15.12 o
   1  11   1       81.28       82.72     11.36 o
   2  11   1        6.77       14.55     10.56 o
   3  11   1       27.74       39.23     11.11 o
   4  11   1       35.14       45.70     10.52 o
   5  11   1      126.86      166.23     13.93 o
   6  11   1       22.62       23.09      9.95 o
   7  11   1       17.73       20.08     12.25 o
   8  11   1        0.15       11.67     16.01 o
  -6  12   1        0.49        1.97     12.50 o
  -5  12   1        0.02       16.41     11.37 o
  -4  12   1        6.97       13.06     10.73 o
  -3  12   1        7.61       14.32     11.15 o
  -2  12   1       33.30       51.15     11.22 o
  -1  12   1        0.32        9.15     11.28 o
   0  12   1       47.93       51.13     11.35 o
   1  12   1       31.20       33.49     14.73 o
   2  12   1        8.32        9.57     10.50 o
   3  12   1       33.39       42.57     10.11 o
   4  12   1       38.20       39.09     11.64 o
   5  12   1        1.49       14.93     12.27 o
   6  12   1       19.77       19.23     10.40 o
  -3  13   1        0.03       17.97     11.56 o
  -2  13   1        1.94       18.78     10.91 o
  -1  13   1       30.23       32.08     12.03 o
   0  13   1        0.10       15.04     11.61 o
   1  13   1        5.30       -3.68     12.39 o
   2  13   1       13.01       22.02     10.99 o
 -16   0   2        0.16       16.89     17.72 o
 -15   0   2      130.56      135.54     12.11 o
 -14   0   2       26.73       37.62     19.26 o
 -13   0   2      125.67      107.66     16.05 o
 -12   0   2     1241.33     1142.11     33.13 o
 -11   0   2       39.20       59.60     11.22 o
 -10   0   2        3.10        9.80     10.95 o
  -9   0   2       55.21       80.01     11.55 o
  -8   0   2       16.53       44.94     12.49 o
  -7   0   2     2478.51     2582.66     43.22 o
  -6   0   2      202.13      213.65     12.97 o
  -5   0   2     1463.72     1425.38     17.31 o
  -4   0   2     2581.85     2659.94     40.19 o
  -3   0   2     2914.00     2855.91     26.20 o
  -1   0   2     2522.58     2413.92     43.47 o
   0   0   2    10082.66     9050.21    279.10 o
   1   0   2     7556.70     8054.81     53.29 o
   2   0   2     8368.01     8827.96    344.07 o
   3   0   2     2620.74     2541.76     71.54 o
   4   0   2      857.94      856.07     37.98 o
   5   0   2       17.25       10.25     14.86 o
   6   0   2      780.66      735.47     38.74 o
   7   0   2     1171.13     1225.05     46.41 o
   8   0   2        7.93        9.24     12.28 o
   9   0   2      990.55     1031.81     57.91 o
  10   0   2        0.04       -7.86     13.29 o
  11   0   2       33.40       31.95     13.18 o
  12   0   2       51.76       55.86     13.05 o
  13   0   2       62.62       63.60     12.09 o
  14   0   2        1.12       20.58     11.87 o
  15   0   2       14.40       28.89     12.42 o
 -16   1   2        1.06       13.98      8.85 o
 -15   1   2        7.97       30.92     10.73 o
 -14   1   2      259.33      230.20      8.63 o
 -13   1   2       36.97       23.05      8.46 o
 -12   1   2       59.46       56.94      9.20 o
 -11   1   2      452.39      439.73     18.64 o
 -10   1   2      705.64      693.85     11.65 o
  -9   1   2       91.72       82.39      8.09 o
  -8   1   2       18.22       25.34      8.42 o
  -7   1   2      160.58      152.86      8.49 o
  -6   1   2      593.29      647.17     12.43 o
  -5   1   2      242.62      270.88     10.53 o
  -4   1   2      388.53      435.20     12.37 o
  -3   1   2     7296.40     7439.84     39.55 o
  -2   1   2     2124.59     2124.03     23.86 o
  -1   1   2     2945.01     2794.63    204.24 o
   0   1   2     1130.81     1127.23     45.63 o
   1   1   2      950.12     1025.57     18.70 o
   2   1   2      435.74      429.26     14.00 o
   3   1   2      167.03      196.17     16.09 o
   4   1   2        4.38        8.21     11.21 o
   5   1   2      132.92      116.36      9.28 o
   6   1   2      690.08      757.55     12.25 o
   8   1   2      264.02      233.87      9.28 o
   9   1   2      202.93      214.18     10.40 o
  10   1   2       34.48       43.19      8.45 o
  11   1   2      735.73      739.28     18.95 o
  12   1   2       52.24       54.59      8.35 o
  13   1   2        5.45       -6.59      8.18 o
  14   1   2        4.43       23.00      9.35 o
  15   1   2        0.09        9.14      9.69 o
 -16   2   2       80.46       51.43     17.61 o
 -15   2   2        0.00       11.55      8.97 o
 -14   2   2        9.87       11.69      8.04 o
 -13   2   2        4.33       23.10      9.98 o
 -12   2   2       49.19       60.45      8.73 o
 -11   2   2       31.90       42.99      8.54 o
 -10   2   2      204.22      207.06     11.39 o
  -9   2   2       94.87      112.34      8.59 o
  -8   2   2      445.49      474.54     10.55 o
  -7   2   2      111.18      114.39     10.81 o
  -6   2   2      738.96      802.06     11.85 o
  -5   2   2       40.41       51.69     12.75 o
  -4   2   2       61.57       98.08     14.32 o
  -3   2   2    12297.84    12214.23    337.49 o
  -2   2   2    10886.71    10531.29    493.98 o
  -1   2   2       88.09       69.86     18.23 o
   1   2   2    10660.96    10681.14    211.61 o
   2   2   2      688.72      705.76     16.84 o
   3   2   2     3549.07     3826.15     59.89 o
   4   2   2     1051.07     1141.00     29.40 o
   5   2   2     3815.05     4156.44     74.31 o
   6   2   2     1318.55     1291.00     29.40 o
   7   2   2      262.01      262.58      8.90 o
   8   2   2      121.03      119.06      9.05 o
   9   2   2      177.43      185.58      9.21 o
  10   2   2       30.15       42.75      7.99 o
  11   2   2        2.12        7.86      9.06 o
  12   2   2       33.73       24.74      8.61 o
  13   2   2       12.81       31.67      9.30 o
  14   2   2        9.80       20.99      8.98 o
 -15   3   2        4.37       -0.35      9.13 o
 -14   3   2        3.22       16.16      8.06 o
 -13   3   2       33.05       36.77      8.06 o
 -12   3   2       38.82       52.39      8.04 o
 -11   3   2      172.44      173.44      8.54 o
 -10   3   2       60.20       73.62      9.15 o
  -9   3   2        4.66       22.89     12.78 o
  -8   3   2        1.05        0.95      9.60 o
  -7   3   2     1039.10     1025.55     38.61 o
  -6   3   2      607.32      654.60     16.32 o
  -5   3   2     5573.76     5929.48    149.89 o
  -4   3   2      121.25      128.03     11.10 o
  -3   3   2     1155.60     1149.85     48.72 o
  -2   3   2     1449.89     1368.74     82.74 o
  -1   3   2     1019.30      952.58     60.39 o
   0   3   2     3771.49     3179.10     60.68 o
   1   3   2    13908.51    12995.73    549.75 o
   2   3   2      348.05      378.45     14.17 o
   3   3   2      210.43      224.80     11.68 o
   5   3   2       26.29       38.33     11.95 o
   6   3   2       33.23       43.35      9.05 o
   7   3   2      415.08      424.16      9.72 o
   8   3   2      397.81      393.99     18.77 o
   9   3   2      814.41      781.53     32.00 o
  10   3   2        1.07        3.80      8.24 o
  11   3   2        7.99       -3.47      8.82 o
  12   3   2       42.24       57.57      9.89 o
  13   3   2       38.51       33.34     12.80 o
  14   3   2       57.49       44.47      9.07 o
 -15   4   2        2.20       13.74      8.59 o
 -14   4   2       14.70       15.32      8.41 o
 -13   4   2       16.14       24.02      8.60 o
 -12   4   2       25.10       22.35      8.73 o
 -11   4   2        0.13       13.56      8.71 o
 -10   4   2      115.80      123.16      8.50 o
  -9   4   2        1.11      -12.46      8.92 o
  -8   4   2       32.00       40.33     10.70 o
  -7   4   2      117.34      123.92      9.30 o
  -6   4   2       77.25       71.68      9.48 o
  -5   4   2      124.55      139.36     11.54 o
  -4   4   2      133.23      144.56     15.17 o
  -3   4   2        2.76        5.84     12.55 o
  -2   4   2      198.07      182.92     13.56 o
   0   4   2     1371.04     1183.78     41.65 o
   1   4   2      884.38      802.11     44.61 o
   2   4   2      586.63      540.51     19.52 o
   3   4   2       16.75       20.90     10.90 o
   4   4   2       87.10       85.16      9.58 o
   6   4   2      247.82      252.88     10.87 o
   7   4   2       19.07       32.93      8.96 o
   8   4   2      575.24      567.96     13.21 o
   9   4   2      430.85      411.63      9.93 o
  10   4   2        1.24        2.40     11.49 o
  11   4   2        1.29       -2.85     10.81 o
  12   4   2        7.49       11.07      8.44 o
  13   4   2        1.86       -3.68      9.48 o
  14   4   2       16.92       18.63     10.56 o
 -15   5   2        1.57       -8.61      9.23 o
 -14   5   2        6.17       11.43      8.62 o
 -13   5   2       50.39       54.34      8.87 o
 -12   5   2        3.75        4.51      8.42 o
 -11   5   2       26.81       22.52      8.44 o
 -10   5   2      174.94      179.77      8.73 o
  -9   5   2      192.83      197.13      8.99 o
  -8   5   2      167.72      172.03      9.69 o
  -7   5   2        0.23      -11.02      8.92 o
  -6   5   2       87.29       96.15     12.22 o
  -5   5   2        0.00        9.64     10.21 o
  -4   5   2      521.79      519.35     28.38 o
  -3   5   2      530.88      553.11     28.46 o
  -2   5   2      533.13      568.64     35.32 o
  -1   5   2     1207.25     1228.16     72.69 o
   0   5   2      232.15      219.06     14.23 o
   1   5   2       28.16       21.49     12.07 o
   2   5   2        3.68       13.34     12.13 o
   3   5   2      722.84      744.18     36.87 o
   4   5   2       86.30       92.33     10.70 o
   5   5   2       33.39       49.29      9.73 o
   6   5   2      168.99      190.88     13.84 o
   7   5   2       11.05       15.12      8.88 o
   8   5   2       21.98       25.38      9.52 o
   9   5   2      124.08      124.22      9.57 o
  10   5   2      169.00      174.75      9.09 o
  11   5   2       62.21       71.56      9.37 o
  12   5   2       21.63       24.18      9.60 o
  13   5   2        0.76       15.41      8.53 o
 -14   6   2        2.51        4.51      8.71 o
 -13   6   2       53.11       62.90      8.86 o
 -11   6   2       53.92       50.22      8.58 o
 -10   6   2       29.95       43.31      9.39 o
  -9   6   2      131.43      121.75     14.76 o
  -8   6   2       45.90       49.73      9.15 o
  -7   6   2       35.10       41.75      9.53 o
  -6   6   2        0.00        3.59      9.98 o
  -5   6   2      134.96      129.74     12.82 o
  -4   6   2        7.38       15.95     10.84 o
  -3   6   2       11.99       16.57     10.70 o
  -2   6   2      372.27      336.18     21.12 o
  -1   6   2       88.03       79.11     13.41 o
   0   6   2      158.00      181.95     13.31 o
   1   6   2       44.71       56.57     13.03 o
   2   6   2     1601.45     1572.65    106.60 o
   3   6   2      292.76      260.64     14.23 o
   4   6   2      435.93      456.30     20.81 o
   5   6   2       36.44       40.91     10.14 o
   6   6   2        1.74       -6.12     13.92 o
   7   6   2       12.14       30.98     12.13 o
   8   6   2      143.27      133.51     10.44 o
   9   6   2        1.81        6.83     12.56 o
  10   6   2       57.08       49.63      8.98 o
  11   6   2       10.05       32.81      8.57 o
  12   6   2        1.04       13.49      9.69 o
  13   6   2       21.31       24.22      9.83 o
 -13   7   2       11.90       17.81      8.94 o
 -12   7   2        0.78       15.16     12.37 o
 -11   7   2       10.26       16.52      8.69 o
 -10   7   2       49.74       51.08      9.01 o
  -9   7   2       31.26       47.06      8.33 o
  -8   7   2       96.90       84.48      9.54 o
  -7   7   2        1.03       13.72      9.47 o
  -6   7   2       47.88       52.83     10.12 o
  -5   7   2        0.52       22.44     11.90 o
  -4   7   2       84.95       83.02     11.15 o
  -3   7   2      187.48      206.13     17.53 o
  -2   7   2       54.29       67.18     12.53 o
  -1   7   2       11.27       28.79     12.33 o
   0   7   2        3.61       24.26     13.52 o
   1   7   2       46.66       32.94     12.16 o
   2   7   2      347.41      380.22     24.88 o
   3   7   2       17.59       32.52     11.17 o
   4   7   2       14.59       16.31     10.76 o
   5   7   2      173.33      172.58     11.00 o
   7   7   2       86.82       98.29     13.38 o
   8   7   2       30.40       33.54      8.65 o
   9   7   2       23.63       12.96      9.20 o
  10   7   2        9.00       17.70      9.05 o
  11   7   2        0.08        2.57      8.72 o
  12   7   2       33.48       24.78      9.14 o
 -13   8   2       20.40       19.44      9.05 o
 -12   8   2       68.72       72.86     10.66 o
 -11   8   2       95.21       85.70     12.44 o
 -10   8   2        0.00        2.25      8.38 o
  -9   8   2      142.00      134.60     14.23 o
  -8   8   2       14.45       27.52      9.34 o
  -7   8   2        0.88        8.38      9.60 o
  -6   8   2       70.44       73.48     13.51 o
  -5   8   2       53.83       38.52     10.96 o
  -4   8   2       52.28       53.18     11.08 o
  -3   8   2      258.67      260.94     18.21 o
  -2   8   2        2.06       -6.07     12.51 o
  -1   8   2      335.26      371.36     24.20 o
   0   8   2      185.06      191.78     12.26 o
   1   8   2       66.74       69.65     11.31 o
   2   8   2      220.06      207.42     12.99 o
   3   8   2       37.46       46.61     11.35 o
   4   8   2       11.99       25.84     10.56 o
   5   8   2      319.77      337.46     15.49 o
   6   8   2        3.16       16.61      9.80 o
   7   8   2       36.34       42.92     11.83 o
   8   8   2       29.99       32.83      9.09 o
   9   8   2        1.40       -0.77      9.04 o
  10   8   2        0.57        8.94      9.77 o
  11   8   2        0.84       -3.42     12.31 o
 -12   9   2        0.32       -0.64      9.34 o
 -11   9   2        0.09       18.75      9.28 o
 -10   9   2       53.06       47.85     14.75 o
  -9   9   2      111.74      108.57      9.85 o
  -8   9   2       14.64       27.03     10.59 o
  -7   9   2      177.43      162.18     19.84 o
  -6   9   2        4.11        4.03     10.94 o
  -5   9   2       86.09       89.79     11.03 o
  -4   9   2        7.53       13.04     10.17 o
  -3   9   2      162.65      178.39     22.74 o
  -2   9   2       41.99       57.84     11.49 o
  -1   9   2        8.22        9.46     12.28 o
   0   9   2       36.00       36.44     12.17 o
   1   9   2      112.32      113.29     11.06 o
   2   9   2       20.16       15.11     11.00 o
   3   9   2       31.38       34.41     10.84 o
   4   9   2       36.36       36.41     11.35 o
   5   9   2        5.40        4.71     10.25 o
   6   9   2       28.23       37.93     10.37 o
   7   9   2      120.79      107.56     16.66 o
   8   9   2        3.66        4.88     10.59 o
   9   9   2       35.75       31.10     10.10 o
  10   9   2        4.06       12.34      9.91 o
 -10  10   2       28.64       23.63      8.86 o
  -9  10   2       18.29        8.60      9.45 o
  -8  10   2       16.11        8.17     10.06 o
  -7  10   2       29.17       34.64      9.31 o
  -6  10   2        2.10        2.90     11.83 o
  -5  10   2        4.55       11.68      9.30 o
  -4  10   2       95.40      105.66     14.25 o
  -3  10   2       28.46       30.16     10.23 o
  -2  10   2        0.92        8.76     10.16 o
  -1  10   2      255.47      260.53     11.71 o
   0  10   2        8.21       16.02     11.72 o
   1  10   2       35.15       56.61     10.63 o
   2  10   2       26.23       36.26     10.72 o
   3  10   2       15.00        8.27     11.24 o
   4  10   2       46.65       73.13     17.58 o
   5  10   2       35.41       35.11      9.93 o
   6  10   2       41.22       37.79     10.37 o
   7  10   2       10.27       10.17     11.86 o
   8  10   2       17.68       12.08      9.59 o
   9  10   2        3.53       -3.47     10.31 o
  -9  11   2       54.60       40.47     10.09 o
  -8  11   2       22.76       25.75      9.39 o
  -7  11   2       38.34       20.68     11.15 o
  -6  11   2       85.57       76.61     12.26 o
  -5  11   2       27.70       33.21      9.40 o
  -4  11   2       19.64       27.90      9.95 o
  -3  11   2       27.13       47.43     13.15 o
  -2  11   2       41.60       58.27     10.74 o
  -1  11   2      165.40      167.23     15.98 o
   0  11   2      135.70      149.46     10.87 o
   1  11   2       78.89       91.33     11.06 o
   2  11   2       13.52       10.13     11.94 o
   3  11   2       24.14       36.99      9.90 o
   4  11   2       24.97       42.35     10.98 o
   5  11   2        3.66       17.78     11.07 o
   6  11   2        9.36       19.11     10.14 o
   7  11   2        0.68        5.83     12.25 o
   8  11   2        6.91        1.81     10.61 o
  -7  12   2       20.18       24.22     11.29 o
  -6  12   2        6.11        8.68      9.82 o
  -5  12   2        6.18       25.29     13.15 o
  -4  12   2       30.28       36.81     10.71 o
  -3  12   2       12.81       11.76     11.12 o
  -2  12   2       22.35       19.09     10.67 o
  -1  12   2       33.23       37.30     10.29 o
   0  12   2        3.78       20.69     10.55 o
   1  12   2        3.92       14.25     11.23 o
   2  12   2        2.59        5.68     11.90 o
   3  12   2       48.81       55.18     10.48 o
   4  12   2        0.90       10.55     10.43 o
   5  12   2       90.68       94.66     12.76 o
   6  12   2       99.81      107.39     25.99 o
  -3  13   2        3.69        9.91     10.94 o
  -2  13   2        0.13       13.72     11.59 o
  -1  13   2       43.97       47.46     11.10 o
   0  13   2       41.25       34.36     11.74 o
   1  13   2        0.69        6.49     11.98 o
   2  13   2        9.80       20.96     11.92 o
 -16   1   3      106.48       85.41     23.24 o
 -15   1   3      101.27       82.26      8.27 o
 -14   1   3       82.57       78.81      8.44 o
 -13   1   3      295.88      269.45     13.32 o
 -12   1   3       51.22       36.59      9.02 o
 -11   1   3      334.60      332.27      8.52 o
 -10   1   3       11.54       14.21      7.86 o
  -9   1   3       37.54       44.62      8.04 o
  -8   1   3      435.13      459.03     10.27 o
  -7   1   3      232.89      227.60      9.25 o
  -6   1   3      420.81      443.69      9.66 o
  -5   1   3     1379.41     1390.45     12.69 o
  -4   1   3      173.35      173.84     12.45 o
  -3   1   3    14597.09    14414.60    159.18 o
  -2   1   3     4133.59     3904.52    124.76 o
  -1   1   3    12663.16    10221.89    758.69 o
   0   1   3     2697.50     2431.80    121.09 o
   1   1   3     1705.76     1696.88     36.98 o
   2   1   3     1307.07     1290.23     33.19 o
   3   1   3        8.66       15.93     14.49 o
   4   1   3     1234.59     1247.69     27.80 o
   5   1   3     1242.29     1309.92     38.83 o
   6   1   3      109.39       93.94     10.48 o
   7   1   3        1.62        3.61      9.78 o
   8   1   3       61.95       71.45      9.57 o
   9   1   3       95.46       97.27      8.67 o
  10   1   3        7.34       23.83      8.70 o
  11   1   3       18.85       36.15      8.53 o
  12   1   3       82.18       81.64      8.30 o
  13   1   3        1.14        5.41      9.00 o
  14   1   3       16.83       -2.56     10.10 o
 -16   2   3        0.83       15.06      9.42 o
 -15   2   3        2.52       17.09      8.19 o
 -14   2   3       94.95       98.72      9.61 o
 -13   2   3        6.84       11.44      8.39 o
 -12   2   3      172.21      176.18      8.51 o
 -11   2   3       92.18      109.89      9.91 o
 -10   2   3      605.14      573.48     13.27 o
  -9   2   3       45.00       41.03      9.49 o
  -8   2   3      106.61      108.30      8.40 o
  -7   2   3     2066.25     2195.14     25.30 o
  -6   2   3       70.96       64.66      9.22 o
  -5   2   3     1519.71     1609.81     25.63 o
  -4   2   3     1202.98     1228.60     23.76 o
  -3   2   3     1942.95     1916.80     42.54 o
  -2   2   3     2834.35     2538.36    146.24 o
  -1   2   3      742.01      693.40     61.75 o
   1   2   3      318.92      305.78     17.44 o
   2   2   3       19.20       22.25     13.60 o
   3   2   3      107.69       99.45     12.08 o
   4   2   3     1542.77     1589.74     29.10 o
   5   2   3       82.55       71.95      9.61 o
   6   2   3       83.81       86.78      8.57 o
   7   2   3      104.49      120.48     10.19 o
   8   2   3       15.08       22.02      8.71 o
   9   2   3      557.43      560.20     11.27 o
  10   2   3        0.81        1.94      9.66 o
  11   2   3       62.97       71.02      8.63 o
  12   2   3       34.85       43.69     11.21 o
  13   2   3       44.84       45.94      8.75 o
  14   2   3        2.09       14.14     10.08 o
 -16   3   3       75.49       47.11      8.90 o
 -15   3   3       10.38       19.42      9.25 o
 -14   3   3       11.89      -10.76      8.60 o
 -13   3   3       18.33       15.71      8.55 o
 -12   3   3       24.34       37.97      8.01 o
 -11   3   3       53.89       58.64      8.25 o
 -10   3   3       18.65        5.05      8.35 o
  -9   3   3       44.74       44.90      9.03 o
  -8   3   3      280.49      286.47     12.98 o
  -7   3   3      579.88      554.87     20.69 o
  -6   3   3      959.65     1053.89     30.29 o
  -5   3   3     2845.31     3063.03     87.47 o
  -4   3   3     3174.32     3395.46    103.05 o
  -3   3   3     6174.45     5833.65    220.04 o
  -2   3   3       29.57       35.20     18.31 o
  -1   3   3       52.39       46.77     18.35 o
   0   3   3     6505.76     5586.44    200.49 o
   1   3   3     7309.39     7230.28    228.84 o
   3   3   3       64.01       81.76     11.19 o
   4   3   3      566.06      623.46     11.67 o
   5   3   3      547.07      568.10     18.72 o
   6   3   3      745.88      829.23     24.97 o
   7   3   3       21.20       19.77      9.05 o
   8   3   3      150.79      148.99     12.89 o
   9   3   3       68.20       69.71      8.57 o
  10   3   3       51.72       60.22      8.21 o
  11   3   3      558.31      470.05     12.84 o
  12   3   3        7.52       22.45      8.52 o
  13   3   3        2.12       14.87      9.19 o
  14   3   3        5.34       13.37      9.19 o
 -15   4   3        2.16        0.80      8.75 o
 -14   4   3        1.52       -0.38      8.20 o
 -13   4   3        4.83        5.17     11.22 o
 -12   4   3        4.43        6.25      8.78 o
 -11   4   3       23.68       22.22      8.24 o
 -10   4   3        0.51       13.11      8.22 o
  -9   4   3        6.82       20.43     11.13 o
  -8   4   3       35.43       57.19     14.22 o
  -7   4   3      406.26      392.98     16.61 o
  -6   4   3     1687.02     1815.75     66.17 o
  -5   4   3       12.62       21.90     11.33 o
  -4   4   3      799.77      821.60     31.89 o
  -3   4   3     1641.74     1587.40    103.11 o
  -2   4   3      614.41      623.48     42.81 o
  -1   4   3     2075.69     1718.34    119.70 o
   0   4   3     1486.57     1244.06     37.45 o
   1   4   3      117.51      127.99     13.56 o
   2   4   3      303.29      306.36     13.61 o
   3   4   3      165.44      163.29     11.18 o
   4   4   3        6.68       16.49     10.03 o
   5   4   3        6.06        7.77      9.52 o
   6   4   3       28.38       37.76     12.05 o
   7   4   3      413.67      415.61     11.77 o
   8   4   3        8.97        7.73      8.88 o
   9   4   3        3.85       18.60      8.94 o
  10   4   3       26.12       42.98      8.30 o
  11   4   3        4.96       11.58      8.71 o
  12   4   3       26.40       26.87      9.57 o
  13   4   3       15.02        2.03      9.96 o
  14   4   3        1.91       13.83      9.31 o
 -15   5   3        2.21        9.21      9.71 o
 -14   5   3        7.81       16.74      9.15 o
 -13   5   3       17.65       20.09      8.19 o
 -12   5   3       13.62        8.98      8.09 o
 -11   5   3        5.12       10.81      8.13 o
 -10   5   3       10.48        7.76      8.18 o
  -9   5   3       25.97       34.83      9.10 o
  -8   5   3      100.46      106.57     10.18 o
  -7   5   3      108.61      104.41      9.38 o
  -6   5   3      108.42      118.71     10.39 o
  -5   5   3       16.46       23.05      9.73 o
  -4   5   3      145.83      158.08     14.07 o
  -3   5   3      533.22      527.83     28.98 o
  -2   5   3        7.79       10.46     12.06 o
  -1   5   3       58.83       53.92     12.89 o
   0   5   3       47.18       63.58     13.36 o
   1   5   3     1491.91     1420.40     81.31 o
   2   5   3     3440.65     3389.84    225.60 o
   3   5   3      558.80      613.00     22.04 o
   4   5   3       53.41       74.41     10.62 o
   5   5   3       23.63       27.60     10.70 o
   6   5   3       11.66       19.23      9.68 o
   7   5   3     2148.64     2136.31     71.91 o
   8   5   3       75.42       77.54      9.75 o
   9   5   3        9.24        1.95      9.15 o
  10   5   3      128.07      116.13      9.61 o
  11   5   3        0.11        5.10      8.65 o
  12   5   3        0.16       17.30      9.49 o
  13   5   3        3.41        5.52      9.91 o
 -14   6   3        9.69       21.56      9.46 o
 -13   6   3        0.87       11.60      8.23 o
 -12   6   3       23.14        1.33      8.60 o
 -11   6   3      186.06      170.27     11.65 o
 -10   6   3        3.98        8.37      8.59 o
  -9   6   3      289.74      283.80     15.24 o
  -8   6   3        2.67       11.55      8.94 o
  -7   6   3        0.46        1.50      8.96 o
  -6   6   3      132.38      130.66     11.29 o
  -5   6   3       45.04       57.73      9.57 o
  -4   6   3      170.21      182.76     12.55 o
  -3   6   3      365.58      381.84     20.87 o
  -2   6   3      656.59      669.12     44.56 o
  -1   6   3      114.06      120.34     12.86 o
   0   6   3      256.39      225.96     15.09 o
   1   6   3     2943.13     2886.46    163.24 o
   2   6   3     2190.91     2171.21    175.08 o
   3   6   3       51.44       53.57     12.02 o
   4   6   3        0.04        2.32     11.86 o
   5   6   3      836.35      858.45     31.82 o
   6   6   3      544.24      593.09     23.75 o
   7   6   3       19.20       38.51     11.02 o
   8   6   3      346.10      322.89      8.91 o
   9   6   3        1.53        6.59      8.94 o
  10   6   3       79.83       67.38      9.26 o
  11   6   3       50.32       39.86      9.09 o
  12   6   3        5.38       12.51      9.25 o
  13   6   3        0.21        7.75     10.22 o
 -14   7   3       55.37       50.27      9.21 o
 -13   7   3        3.34        9.70      8.92 o
 -12   7   3       15.97       36.32      8.76 o
 -11   7   3       95.85       85.08     11.76 o
 -10   7   3       44.77       55.39      8.69 o
  -9   7   3     1179.38     1162.99     49.20 o
  -8   7   3      311.81      317.38     21.26 o
  -7   7   3      193.37      212.02      9.99 o
  -6   7   3       47.40       59.84      9.49 o
  -5   7   3        1.03       24.90     14.02 o
  -4   7   3       55.42       50.87     11.16 o
  -3   7   3       40.73       48.13     12.14 o
  -2   7   3       41.08       34.57     12.37 o
  -1   7   3        0.67        9.76     11.47 o
   0   7   3       30.31       42.32     12.98 o
   1   7   3      491.00      555.91     22.11 o
   2   7   3       59.75       64.61     11.40 o
   3   7   3     1630.58     1586.32    123.18 o
   4   7   3      472.74      502.10     37.46 o
   5   7   3      613.63      642.73     29.33 o
   6   7   3       33.40       31.75     10.01 o
   7   7   3       14.27       25.18     11.65 o
   8   7   3       97.87       98.84      9.21 o
   9   7   3       25.57       37.53      8.90 o
  10   7   3       30.80       24.28      9.92 o
  11   7   3       13.98       -2.75     14.71 o
  12   7   3       45.08       26.03      8.84 o
 -13   8   3       17.05       20.76      9.15 o
 -12   8   3        9.88       16.55     11.40 o
 -11   8   3        8.99        6.40      8.86 o
 -10   8   3        1.14        6.56      8.37 o
  -9   8   3       10.72       -1.12      8.93 o
  -8   8   3        0.63       15.03      9.36 o
  -7   8   3       53.41       50.87      8.63 o
  -6   8   3      162.56      141.57      9.13 o
  -5   8   3      124.18      108.52     22.31 o
  -4   8   3        1.05       22.47     11.96 o
  -3   8   3        1.47        7.89     12.43 o
  -2   8   3        3.06        4.18     12.18 o
  -1   8   3       78.21       92.64     11.75 o
   0   8   3       21.45       30.25     11.56 o
   1   8   3       94.09      116.75     11.95 o
   2   8   3       35.02       47.76     11.18 o
   3   8   3       46.15       45.60     10.78 o
   4   8   3       72.62       56.98     12.63 o
   5   8   3       17.09       24.89      9.79 o
   6   8   3      243.23      277.12     27.74 o
   7   8   3       98.90       95.83      9.62 o
   8   8   3      116.06      102.26      8.95 o
   9   8   3       27.35       16.75     11.88 o
  10   8   3        2.13       13.11      9.27 o
  11   8   3       38.67       32.60     10.22 o
 -12   9   3       17.01       31.26      9.96 o
 -11   9   3        6.56        1.89      9.11 o
 -10   9   3       63.56       56.66      8.63 o
  -9   9   3       36.30       27.34      9.34 o
  -8   9   3      255.37      220.45     20.55 o
  -7   9   3      531.19      468.10     27.51 o
  -6   9   3      296.30      272.21     18.39 o
  -5   9   3        2.11        7.18     12.32 o
  -4   9   3      105.98       99.57     11.06 o
  -3   9   3       22.63       24.86     11.89 o
  -2   9   3       55.97       39.83     12.71 o
  -1   9   3       89.10       99.28     12.80 o
   0   9   3       48.19       41.49     11.79 o
   1   9   3       77.22       84.57     11.73 o
   2   9   3       65.92       44.48     10.74 o
   3   9   3      248.11      237.37     23.70 o
   4   9   3      363.12      358.65     33.77 o
   5   9   3      256.34      259.52     12.35 o
   6   9   3       13.54       12.32     10.28 o
   7   9   3        9.34       16.91      9.70 o
   8   9   3       34.69       39.00      9.24 o
   9   9   3       24.62       27.78      8.90 o
  10   9   3        6.00       29.29     10.08 o
 -11  10   3        0.93        6.76     10.51 o
 -10  10   3       14.09       21.57      9.43 o
  -9  10   3        7.58       24.19      9.41 o
  -8  10   3       29.59       36.22      9.21 o
  -7  10   3       52.72       47.19     10.63 o
  -6  10   3       17.72       29.09     10.09 o
  -5  10   3       10.41       29.89     11.78 o
  -4  10   3      214.94      221.39     20.81 o
  -3  10   3      261.08      250.26     20.23 o
  -2  10   3        4.06        8.33     10.58 o
  -1  10   3       12.62       16.95     10.97 o
   0  10   3       23.59       33.09     10.72 o
   1  10   3      114.30      120.68     11.99 o
   2  10   3        6.42       20.60     10.62 o
   3  10   3        6.40        4.37      9.94 o
   4  10   3       41.57       57.51     10.95 o
   5  10   3       68.04       73.55     10.21 o
   6  10   3       14.52       37.09     10.02 o
   7  10   3       23.93       25.48     10.11 o
   8  10   3       26.81       26.13      9.42 o
   9  10   3        3.74       14.17      9.80 o
  -9  11   3       21.67       22.66      9.99 o
  -8  11   3       25.16       25.59      9.68 o
  -7  11   3        1.46        5.04     14.38 o
  -6  11   3       11.52       14.28     10.33 o
  -5  11   3       19.56       32.22     11.87 o
  -4  11   3        4.25       24.16      9.82 o
  -3  11   3       91.56      101.41     10.19 o
  -2  11   3      116.75      138.18     10.36 o
  -1  11   3       39.56       61.68     10.41 o
   0  11   3       55.72       66.48     10.19 o
   1  11   3        0.22        5.96     10.61 o
   2  11   3       39.79       40.57     10.05 o
   3  11   3       95.76      105.06     11.35 o
   4  11   3        3.29        3.82      9.93 o
   5  11   3        0.26       -0.37     10.46 o
   6  11   3      167.25      165.88     14.64 o
   7  11   3        0.84       10.67     12.18 o
  -7  12   3       38.61       28.96     10.32 o
  -6  12   3       62.85       51.91     11.31 o
  -5  12   3        0.15       26.88     13.21 o
  -4  12   3       15.44       24.29     11.35 o
  -3  12   3        0.22       13.11     10.46 o
  -2  12   3       65.31       43.70     10.72 o
  -1  12   3        1.45        9.27     10.79 o
   0  12   3       83.92       76.29     10.71 o
   1  12   3        0.15        3.31     11.39 o
   2  12   3        8.77        4.52     11.84 o
   3  12   3       20.21       16.27     11.10 o
   4  12   3       36.25       26.52     10.98 o
   5  12   3        8.12       16.09     10.81 o
  -3  13   3       15.50       11.75     11.69 o
  -2  13   3        0.13       17.24     10.96 o
  -1  13   3        6.99       13.70     11.05 o
   0  13   3        0.12       -1.87     11.36 o
   1  13   3        6.29        6.99     11.21 o
 -16   0   4        0.11        8.29     16.74 o
 -15   0   4       30.11       26.28     16.36 o
 -14   0   4        5.47       17.90     10.68 o
 -13   0   4        2.30       12.51     11.11 o
 -12   0   4     1349.05     1292.74     13.91 o
 -11   0   4      797.62      811.03     13.82 o
 -10   0   4        4.61       16.59     11.21 o
  -9   0   4      204.39      191.64     11.69 o
  -8   0   4      192.78      187.72     11.69 o
  -7   0   4      246.65      265.22     12.55 o
  -6   0   4      563.69      582.02     14.04 o
  -4   0   4     3587.87     3593.85     34.22 o
  -3   0   4    31663.13    29624.44    268.55 o
  -2   0   4     1896.59     1700.92     63.76 o
  -1   0   4     2961.00     2331.06     34.64 o
   0   0   4      506.47      391.22     25.37 o
   1   0   4     1906.80     1797.81     42.10 o
   2   0   4     6818.47     7032.18    152.84 o
   3   0   4     8870.08     9804.21     53.58 o
   4   0   4     2740.64     2902.44    199.85 o
   5   0   4       86.80       62.30     12.86 o
   6   0   4      134.97      137.83     13.68 o
   7   0   4      163.29      183.32     12.84 o
   8   0   4      524.61      553.16     48.72 o
   9   0   4      239.00      263.54     12.30 o
  10   0   4        4.94       18.17     12.93 o
  11   0   4      111.93      122.94     15.55 o
  12   0   4       24.32       23.45     11.85 o
  13   0   4        0.26       11.69     12.07 o
  14   0   4        3.32       11.41     12.48 o
 -16   1   4       54.25       59.65     12.79 o
 -15   1   4       76.78       83.01     12.24 o
 -14   1   4       11.25       22.78      9.62 o
 -13   1   4      155.97      141.44     10.35 o
 -12   1   4       78.36       91.49      7.83 o
 -11   1   4       17.30       35.08      8.64 o
 -10   1   4      155.50      167.50      8.91 o
  -9   1   4       88.40      102.25      8.40 o
  -8   1   4        0.05       -4.77      8.00 o
  -7   1   4     4107.03     4305.30     19.04 o
  -6   1   4      394.20      400.02      9.63 o
  -5   1   4       65.17       68.37     11.61 o
  -4   1   4     1591.33     1579.48     16.07 o
  -3   1   4    12287.37    11704.46    253.13 o
  -2   1   4    24737.54    22322.25   1032.98 o
   1   1   4      248.77      274.37     16.91 o
   2   1   4       13.99       15.71     14.12 o
   3   1   4      554.23      555.71     16.14 o
   4   1   4      192.95      213.97     14.62 o
   5   1   4      107.43      101.86      9.50 o
   6   1   4      125.01      124.91      9.33 o
   7   1   4        0.17        0.83     10.41 o
   8   1   4       23.32       15.39      8.47 o
   9   1   4       34.44       36.55      8.37 o
  10   1   4      370.37      367.54     16.47 o
  11   1   4       14.49       25.19      8.89 o
  12   1   4       23.65       28.42      8.69 o
  13   1   4       56.84       46.31      8.62 o
  14   1   4       12.08       11.05      8.91 o
 -16   2   4       32.77       31.71      9.23 o
 -15   2   4        0.05       17.28      8.61 o
 -14   2   4      104.76       91.87      8.50 o
 -13   2   4        4.24        8.53      8.84 o
 -12   2   4       28.31       11.88      9.17 o
 -11   2   4        5.11        9.92      9.99 o
 -10   2   4      175.66      178.28      8.32 o
  -9   2   4      128.33      117.42      8.49 o
  -8   2   4       64.13       81.10      8.83 o
  -7   2   4        0.12       -7.50      9.14 o
  -6   2   4      348.85      373.39      9.70 o
  -5   2   4       89.53      110.11     10.41 o
  -4   2   4     2607.11     2580.19     35.34 o
  -3   2   4     9363.86     8965.36    321.69 o
  -2   2   4     3467.79     3042.64    203.44 o
   0   2   4       87.35       69.74     22.84 o
   1   2   4        0.09       14.88     15.87 o
   2   2   4       30.84       39.89     15.48 o
   3   2   4     1150.02     1268.25     25.50 o
   4   2   4      374.25      459.67     24.22 o
   5   2   4       10.97       11.46     12.60 o
   6   2   4      396.61      460.97     12.19 o
   7   2   4      121.40      123.71     10.28 o
   8   2   4        0.44        1.87      8.76 o
   9   2   4        3.86       19.72      9.36 o
  10   2   4      478.05      499.03     18.05 o
  11   2   4      117.59      126.63     10.10 o
  12   2   4        0.92       11.14      8.29 o
  13   2   4       18.67       19.30      8.41 o
  14   2   4       10.51       25.87      9.21 o
 -16   3   4        0.90       -8.19      8.77 o
 -15   3   4        1.29        5.52      8.56 o
 -14   3   4       82.50       76.07     11.45 o
 -13   3   4      166.16      154.44      9.15 o
 -12   3   4        2.53        3.23      8.28 o
 -11   3   4      143.84      156.95      8.42 o
 -10   3   4      175.85      185.97      8.80 o
  -9   3   4       65.67       64.26      9.62 o
  -8   3   4      119.66      130.26      9.50 o
  -7   3   4      111.07      112.05     10.02 o
  -6   3   4      109.94      115.07     10.54 o
  -5   3   4     1828.25     1894.74     45.39 o
  -4   3   4      256.45      263.06     12.22 o
  -3   3   4      732.89      756.67     34.69 o
  -2   3   4     7999.40     6994.45    584.41 o
  -1   3   4     6220.10     5105.26    252.54 o
   0   3   4      367.33      324.28     20.28 o
   1   3   4       30.31       30.65     14.31 o
   2   3   4      219.16      187.87     12.38 o
   3   3   4      475.35      513.95     11.26 o
   4   3   4     1049.41     1104.47     16.95 o
   5   3   4       48.53       41.91      9.32 o
   6   3   4        5.23        9.17     10.83 o
   7   3   4       47.18       34.30      8.75 o
   8   3   4       21.93       18.96      8.35 o
   9   3   4      666.85      697.40     30.33 o
  10   3   4        8.35        5.64      8.60 o
  11   3   4        9.38        9.68      8.67 o
  12   3   4       14.19       14.50      8.27 o
 -15   4   4       24.93       38.20      9.97 o
 -14   4   4       34.33       39.99      8.66 o
 -13   4   4        0.60       14.28     10.57 o
 -12   4   4       41.96       36.88      8.47 o
 -11   4   4       49.43       57.27      8.31 o
 -10   4   4        0.07        4.97      8.99 o
  -9   4   4      264.11      270.57     12.80 o
  -8   4   4      907.03      905.92     31.67 o
  -7   4   4        3.61       10.53      8.77 o
  -6   4   4      973.02     1033.20     32.00 o
  -5   4   4     3080.63     3134.92    112.16 o
  -4   4   4      588.58      620.04     17.38 o
  -3   4   4       10.09       21.66     12.63 o
  -2   4   4     1208.73     1054.11     55.12 o
  -1   4   4       36.06       22.23     14.69 o
   0   4   4     6736.00     6309.13    320.41 o
   1   4   4      949.31      910.31     50.29 o
   2   4   4      512.64      570.06     13.97 o
   3   4   4      292.23      294.50     15.54 o
   4   4   4      197.60      225.32     10.38 o
   5   4   4       84.92       83.93     10.26 o
   6   4   4        0.14       18.32      9.38 o
   7   4   4      224.98      223.87      9.14 o
   8   4   4       95.33      100.21     18.48 o
   9   4   4       52.52       50.22      8.63 o
  10   4   4      292.30      273.35      9.88 o
  11   4   4       18.11       20.38      9.77 o
  12   4   4       30.32       24.93      8.86 o
  13   4   4       20.26        0.56      8.78 o
 -15   5   4        0.16        4.39      8.66 o
 -14   5   4       46.10       32.97      9.29 o
 -13   5   4        0.61        2.21     10.37 o
 -12   5   4        1.84       -0.65      8.80 o
 -11   5   4        0.78        8.77      9.17 o
 -10   5   4        5.52        9.13      9.53 o
  -9   5   4      113.76      113.89      9.17 o
  -8   5   4       23.35       27.32      9.54 o
  -7   5   4        5.83        8.03      9.80 o
  -6   5   4        2.81       12.42      9.62 o
  -5   5   4      369.81      368.05     16.69 o
  -4   5   4      148.43      170.85     11.45 o
  -3   5   4        9.66       12.29     13.93 o
  -2   5   4     1747.31     1632.24    119.30 o
  -1   5   4       55.11       64.58     13.17 o
   0   5   4      576.82      597.67     28.57 o
   1   5   4       39.51       44.70     13.46 o
   2   5   4       99.42      111.61     11.93 o
   3   5   4      250.60      271.97     21.84 o
   4   5   4      168.73      190.20     10.87 o
   5   5   4       57.44       74.45     10.34 o
   6   5   4      161.68      186.97     16.09 o
   7   5   4       48.81       51.60     11.38 o
   8   5   4       42.20       25.42      9.29 o
   9   5   4       23.52       32.62      8.45 o
  10   5   4        0.17       -9.34     12.07 o
  11   5   4        1.03        3.69      9.50 o
  12   5   4       22.49       19.62      8.84 o
  13   5   4       27.23       35.79      9.33 o
 -14   6   4        4.59       13.84      8.93 o
 -13   6   4       21.10       10.29      8.88 o
 -12   6   4       69.65       73.98      8.80 o
 -11   6   4       15.90       24.02      8.44 o
 -10   6   4       67.43       55.04      8.61 o
  -9   6   4       79.36       88.84      8.96 o
  -8   6   4       98.50       98.36     13.15 o
  -7   6   4       44.00       56.78      9.84 o
  -6   6   4       19.08       23.36      9.75 o
  -5   6   4      449.16      469.87     17.45 o
  -4   6   4       95.03       82.50     15.63 o
  -3   6   4      131.91      159.06     12.27 o
  -2   6   4       26.98       29.66     12.58 o
  -1   6   4      360.70      290.00     21.07 o
   0   6   4      856.60      878.10     40.67 o
   1   6   4      270.01      262.13     17.48 o
   2   6   4     1243.77     1266.96    105.38 o
   3   6   4       90.91      101.81     11.11 o
   4   6   4       70.84       57.89     11.39 o
   5   6   4      532.43      572.28     23.17 o
   6   6   4       18.97       17.51      9.86 o
   7   6   4      628.48      614.72     19.47 o
   8   6   4        9.18        3.68      9.08 o
   9   6   4       66.45       66.34     11.35 o
  10   6   4       81.78       73.92      8.59 o
  11   6   4        0.11       17.35      9.14 o
  12   6   4        1.75        7.94     11.83 o
 -14   7   4        0.31        1.23      8.91 o
 -13   7   4       20.98       27.07     11.42 o
 -12   7   4       97.33      113.48     10.10 o
 -11   7   4       15.43       15.62      9.32 o
 -10   7   4        0.52       -5.64      8.62 o
  -9   7   4      242.30      225.89     10.02 o
  -8   7   4       20.47       16.24     10.10 o
  -7   7   4      377.66      382.43     14.26 o
  -6   7   4      806.48      769.31     33.29 o
  -5   7   4        4.84       16.67     11.56 o
  -4   7   4      839.03      791.41     55.82 o
  -3   7   4      103.25       95.55     11.54 o
  -2   7   4      200.48      180.62     16.65 o
  -1   7   4       33.26       30.54     11.81 o
   0   7   4      224.97      234.18     23.81 o
   1   7   4      348.92      343.48     13.49 o
   2   7   4       59.08       85.99     13.74 o
   3   7   4        0.70        9.31     12.01 o
   4   7   4      247.35      255.82     16.62 o
   5   7   4      231.86      247.80     18.26 o
   6   7   4      277.13      270.52     11.59 o
   7   7   4       17.37       24.07      9.70 o
   8   7   4       25.25       18.93      9.13 o
   9   7   4       12.12       25.57      8.65 o
  10   7   4        0.27        7.99      8.74 o
  11   7   4        0.06        5.83      8.95 o
 -13   8   4       33.38       19.55      9.73 o
 -12   8   4       44.58       36.58      9.16 o
 -11   8   4       20.67       17.84      9.45 o
 -10   8   4       32.92       17.03      8.53 o
  -9   8   4       67.87       70.87      8.70 o
  -8   8   4       21.03       27.88      9.75 o
  -7   8   4        1.94       -2.15      9.90 o
  -6   8   4        0.44        2.01     10.01 o
  -5   8   4       37.73       55.16     10.27 o
  -4   8   4       17.87       33.48     13.50 o
  -3   8   4        8.01       14.31     11.13 o
  -2   8   4       48.29       60.09     12.19 o
  -1   8   4        2.07       23.81     12.05 o
   0   8   4      106.05      120.36     11.71 o
   1   8   4      686.94      701.64     45.56 o
   2   8   4        8.61       22.09     12.06 o
   3   8   4       55.25       58.41     11.23 o
   4   8   4      102.25      112.34     12.91 o
   5   8   4        7.82       11.78     10.96 o
   6   8   4       51.56       52.94      9.90 o
   7   8   4       91.71      105.75      9.82 o
   8   8   4       80.66       83.93     11.59 o
   9   8   4       33.45       12.95      9.47 o
  10   8   4        5.16       10.71      9.45 o
  11   8   4       12.57       25.51      9.29 o
 -12   9   4       55.90       36.15      9.77 o
 -11   9   4        3.51       18.48     10.23 o
 -10   9   4       11.72       22.26      9.02 o
  -9   9   4        1.60      -10.96      8.55 o
  -8   9   4        2.95        4.93      9.74 o
  -7   9   4       29.74       26.42      9.57 o
  -6   9   4        0.17       -5.67     10.96 o
  -5   9   4      176.22      165.69     10.57 o
  -4   9   4      127.90      121.76     11.10 o
  -3   9   4      131.49      138.07     15.87 o
  -2   9   4       19.35       41.14     11.66 o
  -1   9   4       24.26       32.56     10.59 o
   0   9   4        1.53        2.88     11.85 o
   1   9   4       20.22       41.53     11.05 o
   2   9   4       36.88       50.19     11.35 o
   3   9   4        0.02       11.58     10.50 o
   4   9   4       57.00       77.42     10.72 o
   5   9   4        0.46       16.54     14.09 o
   6   9   4      110.65      131.46     17.89 o
   7   9   4       52.04       62.84      9.68 o
   8   9   4        0.05       16.27     12.40 o
   9   9   4        0.01        3.61      9.42 o
  10   9   4        7.94        9.67     10.38 o
 -11  10   4       97.89       84.57     13.95 o
 -10  10   4       37.31       35.90     10.34 o
  -9  10   4        1.20       -5.95      8.94 o
  -8  10   4        5.90        5.75      8.70 o
  -7  10   4        5.34       -1.30      9.82 o
  -6  10   4       39.39       49.72     11.00 o
  -5  10   4       17.26       14.01      9.25 o
  -4  10   4       75.30       94.99     11.54 o
  -3  10   4      284.07      271.14     21.40 o
  -2  10   4       14.09       17.08     12.22 o
  -1  10   4      174.62      185.93     11.76 o
   0  10   4        3.46       16.64     11.41 o
   1  10   4        9.96       24.25     11.42 o
   2  10   4      105.00      107.07     14.57 o
   3  10   4       16.87       18.11     10.52 o
   4  10   4      116.39      123.79     13.61 o
   5  10   4        7.38        6.46     10.56 o
   6  10   4       22.67       36.08     11.83 o
   7  10   4        7.24        1.00     10.94 o
   8  10   4        2.12       23.84     12.45 o
  -9  11   4       15.54       21.10      9.18 o
  -8  11   4        3.41        8.80      9.84 o
  -7  11   4        4.67        8.67      9.34 o
  -6  11   4        4.34       19.81     16.25 o
  -5  11   4        2.27        5.47      9.72 o
  -4  11   4       20.89       24.86     13.12 o
  -3  11   4      156.29      161.83     13.65 o
  -2  11   4        5.04        5.72     10.42 o
  -1  11   4        4.91       16.29     10.23 o
   0  11   4       25.35       41.45     10.57 o
   1  11   4       39.28       39.52     11.07 o
   2  11   4        0.78       -1.99     11.08 o
   3  11   4       54.42       54.08     10.59 o
   4  11   4       86.66       84.68     10.86 o
   5  11   4        2.04        8.90     10.74 o
   6  11   4        0.00       28.80     11.23 o
   7  11   4       12.18       21.90     10.61 o
  -7  12   4       28.94       29.33      9.67 o
  -6  12   4       35.84       36.17      9.53 o
  -5  12   4        0.08       11.41     10.99 o
  -4  12   4       26.07       16.78     12.39 o
  -3  12   4        0.95       12.44     11.01 o
  -2  12   4        7.86       13.03     12.01 o
  -1  12   4       40.91       64.41     10.39 o
   0  12   4        0.66       15.75     11.16 o
   1  12   4        0.28        3.07     10.65 o
   2  12   4       52.56       57.43     11.26 o
   3  12   4       91.32       98.64     12.25 o
   4  12   4        0.10       29.52     11.51 o
   5  12   4       35.45       32.39     12.45 o
  -3  13   4        1.47       -4.33     16.77 o
  -2  13   4        2.38       15.77     11.57 o
  -1  13   4       13.69       15.39     11.34 o
   0  13   4        6.71       13.97     12.45 o
   1  13   4       18.34        8.53     12.85 o
 -16   1   5        3.10        6.83      9.46 o
 -14   1   5        8.63       16.47     12.63 o
 -13   1   5      248.31      231.42      8.96 o
 -12   1   5      140.32      143.29     12.06 o
 -11   1   5      557.32      509.48      8.77 o
 -10   1   5       48.82       40.15      8.06 o
  -9   1   5        0.17        0.16      8.32 o
  -8   1   5      834.26      882.96      9.64 o
  -7   1   5      720.79      737.62     10.57 o
  -6   1   5     1169.95     1169.33     11.21 o
  -5   1   5       61.45       58.35     11.00 o
  -4   1   5     2882.24     2760.49     26.41 o
  -3   1   5     2850.95     2749.44     73.55 o
  -2   1   5      522.34      463.23     19.12 o
   0   1   5      365.79      345.54     19.38 o
   1   1   5     3260.11     3389.37    105.77 o
   2   1   5     4874.27     5069.48    164.79 o
   3   1   5      930.00      987.95     26.77 o
   4   1   5     3682.99     3943.41     90.93 o
   5   1   5       11.14       22.48      9.25 o
   6   1   5      394.77      378.26     22.58 o
   7   1   5       43.63       52.12      9.20 o
   9   1   5       11.94       17.96      8.50 o
  10   1   5        6.81        9.70      8.52 o
  11   1   5       57.69       68.45      9.43 o
  13   1   5        2.03       11.04      8.87 o
 -16   2   5       29.05       19.06      8.91 o
 -15   2   5        0.49        0.90      8.26 o
 -14   2   5       43.51       50.66     13.16 o
 -13   2   5        1.09       14.59      9.60 o
 -12   2   5      153.65      153.32      8.03 o
 -11   2   5        0.51       12.88      8.00 o
 -10   2   5        5.77       -1.44      8.49 o
  -9   2   5        0.03       14.41      8.34 o
  -8   2   5       14.85       12.56     11.34 o
  -7   2   5       80.94      115.37      9.07 o
  -6   2   5        1.21        8.86      9.46 o
  -5   2   5     5700.45     5739.45    106.00 o
  -4   2   5     6490.53     6446.96    152.45 o
  -3   2   5     2746.64     2699.62    123.01 o
  -2   2   5     6993.33     6232.56    481.88 o
  -1   2   5     1397.31     1195.89     63.54 o
   0   2   5      243.60      233.03     18.42 o
   1   2   5     4661.79     4452.06    152.11 o
   2   2   5     1517.32     1618.48     46.83 o
   3   2   5       19.40       23.28     10.54 o
   4   2   5      131.88      154.47     10.40 o
   5   2   5      297.38      309.00     16.53 o
   6   2   5       11.58        9.63      8.77 o
   7   2   5      139.51      142.44     14.93 o
   8   2   5      296.30      286.69     12.25 o
   9   2   5       22.75       43.29     12.32 o
  10   2   5      260.04      256.08     10.11 o
  11   2   5      121.29      105.19     11.72 o
  12   2   5        1.84       10.91      8.36 o
  13   2   5        6.84       16.30      9.17 o
 -16   3   5        3.25       15.41      9.12 o
 -15   3   5       43.31       38.53      9.06 o
 -14   3   5        0.69       10.13      9.13 o
 -13   3   5        2.98       -0.46      9.00 o
 -12   3   5       64.70       56.46      8.65 o
 -11   3   5      304.06      317.93     14.46 o
 -10   3   5       16.17       27.37      9.28 o
  -9   3   5      197.47      191.31     10.33 o
  -8   3   5       15.65       28.22      9.83 o
  -7   3   5       24.43       38.02      8.96 o
  -6   3   5       14.86       17.80     10.03 o
  -5   3   5       98.92      117.86     10.15 o
  -4   3   5      106.57       79.49     13.84 o
  -3   3   5     2015.06     1835.78    133.71 o
  -2   3   5     7024.13     6087.57    590.50 o
  -1   3   5      651.16      570.19     21.18 o
   0   3   5     1720.83     1531.02    135.65 o
   1   3   5     2938.11     3036.33    151.59 o
   2   3   5      572.51      565.27     16.66 o
   3   3   5      194.48      215.51     12.22 o
   4   3   5       77.27       62.94     10.58 o
   5   3   5        7.68       22.64     11.33 o
   6   3   5      384.52      393.88     21.48 o
   7   3   5       72.61       71.75     10.00 o
   8   3   5       46.33       36.07     13.20 o
   9   3   5      342.54      330.37     21.35 o
  10   3   5        8.49       31.47      9.13 o
  11   3   5        0.29        5.22      8.52 o
  12   3   5        6.06       17.88      8.79 o
  13   3   5       19.06       21.29      8.80 o
 -16   4   5        1.88        3.20      8.70 o
 -15   4   5        0.99       16.51      8.65 o
 -14   4   5       33.20       43.05     11.81 o
 -13   4   5       34.33       44.05      8.12 o
 -12   4   5       38.17       31.94      8.53 o
 -11   4   5       43.66       38.58      9.03 o
 -10   4   5       50.75       41.08     11.89 o
  -9   4   5      139.14      135.12     13.88 o
  -8   4   5      696.53      741.91     29.41 o
  -7   4   5       64.90       75.56      8.95 o
  -6   4   5      115.84      137.83     10.19 o
  -5   4   5       85.64      103.24     10.07 o
  -4   4   5     1066.91     1099.79     58.16 o
  -3   4   5     1027.26      908.13     51.76 o
  -2   4   5      201.61      186.81     14.34 o
  -1   4   5      315.55      323.34     15.47 o
   0   4   5     1037.36     1017.32     69.44 o
   1   4   5     3150.97     3174.09    182.01 o
   2   4   5        0.25        5.78     11.37 o
   3   4   5      432.57      486.64     16.72 o
   4   4   5      501.68      532.96     12.48 o
   5   4   5        0.84        8.06     10.14 o
   6   4   5      147.89      158.14     10.46 o
   7   4   5     1693.54     1630.79     42.48 o
   8   4   5       36.68       58.17     19.24 o
   9   4   5        1.12       -6.29      9.53 o
  10   4   5      132.57      117.69     10.19 o
  11   4   5        4.01        1.99      8.60 o
  12   4   5       33.85       18.88      8.88 o
  13   4   5       17.67        0.59      8.76 o
 -15   5   5        3.14        9.71      8.96 o
 -14   5   5        0.89       21.07      8.99 o
 -13   5   5       34.45       32.15      8.53 o
 -12   5   5      239.71      226.24      8.48 o
 -11   5   5      616.84      616.91     11.75 o
 -10   5   5      293.28      277.60      9.14 o
  -9   5   5       11.39       21.79      9.24 o
  -8   5   5        7.54       24.97      9.55 o
  -7   5   5        0.98       -1.55      9.37 o
  -6   5   5        3.86        2.95     10.57 o
  -5   5   5        0.25        1.17     10.34 o
  -4   5   5      945.19      944.93     46.61 o
  -3   5   5       47.31       67.43     11.32 o
  -2   5   5       12.20       15.12     15.44 o
   0   5   5     2830.07     2633.76    178.68 o
   1   5   5     1110.54     1067.93     80.83 o
   2   5   5      498.05      532.39     27.60 o
   3   5   5        6.16       13.52     11.07 o
   4   5   5      103.32      133.16     11.00 o
   5   5   5      302.83      319.66     10.98 o
   6   5   5      752.59      840.27     23.15 o
   7   5   5      395.67      394.35     11.66 o
   8   5   5      849.91      763.52     32.68 o
   9   5   5        0.12       -4.82      9.86 o
  10   5   5        3.56       13.67      9.87 o
  11   5   5       14.28        8.41      8.70 o
  12   5   5        4.27       -1.15     11.35 o
 -15   6   5        9.11       12.67      9.21 o
 -14   6   5        3.74        8.10      8.43 o
 -13   6   5       27.01       26.70      8.49 o
 -12   6   5       56.49       56.04      8.72 o
 -11   6   5       52.62       48.06      8.80 o
 -10   6   5      279.64      266.33      9.72 o
  -9   6   5       47.60       32.80      9.25 o
  -8   6   5        0.23       -8.04     10.47 o
  -7   6   5        0.47        1.25     12.38 o
  -6   6   5      138.72      146.95     10.03 o
  -5   6   5      212.09      210.40     11.06 o
  -4   6   5       19.32       12.64     11.81 o
  -3   6   5       53.95       62.24     12.38 o
  -2   6   5      287.32      287.52     22.73 o
  -1   6   5      378.91      422.40     25.80 o
   0   6   5      367.83      345.35     25.01 o
   1   6   5     2080.21     1990.21    127.14 o
   2   6   5     1883.37     1882.34    152.47 o
   3   6   5      232.77      233.75     12.49 o
   4   6   5      523.63      539.31     27.21 o
   5   6   5        0.51       10.09     10.34 o
   6   6   5       22.85       37.41      9.88 o
   8   6   5       44.33       33.90      8.97 o
   9   6   5       21.25       25.39      9.12 o
  10   6   5       49.82       48.65      9.77 o
  11   6   5        9.40       17.02     10.32 o
  12   6   5        3.68       23.38     11.38 o
 -14   7   5       19.61       30.53      9.63 o
 -13   7   5       16.39       11.12      8.39 o
 -12   7   5        6.51        6.97      8.74 o
 -11   7   5      105.98      102.76     11.78 o
 -10   7   5      223.53      213.01     11.19 o
  -9   7   5       63.56       61.55      9.65 o
  -8   7   5       28.65       30.60     10.04 o
  -7   7   5        1.82       20.32     10.65 o
  -6   7   5       65.70       55.11     12.95 o
  -5   7   5       10.69       28.07     12.00 o
  -4   7   5      140.28      154.54     12.03 o
  -3   7   5      134.21      119.85     13.52 o
  -2   7   5        0.02       -8.38     12.99 o
  -1   7   5        6.84        9.47     13.03 o
   0   7   5        2.38        9.96     17.22 o
   1   7   5      862.03      841.40     41.19 o
   2   7   5      206.72      222.00     16.65 o
   3   7   5       81.93       86.96     12.25 o
   4   7   5       76.70       78.29     11.14 o
   5   7   5      231.42      236.42     13.71 o
   6   7   5       13.87       19.21      9.72 o
   7   7   5       20.95       40.81      9.73 o
   8   7   5       18.08       35.72     13.05 o
   9   7   5       75.29       62.11      9.92 o
  11   7   5       17.11       24.38     12.43 o
 -13   8   5      101.77       77.86      9.28 o
 -12   8   5        5.54        9.36      8.51 o
 -11   8   5       33.08       41.57      9.40 o
 -10   8   5      186.20      179.76     12.34 o
  -9   8   5       91.70      105.04      9.03 o
  -8   8   5      131.36      140.43      9.44 o
  -7   8   5        0.50       11.69      9.28 o
  -6   8   5       94.76       96.45     10.25 o
  -5   8   5       42.30       48.28     10.59 o
  -4   8   5        9.24       16.03     11.39 o
  -3   8   5        0.04       10.66     11.08 o
  -2   8   5        0.00       22.50     11.51 o
  -1   8   5      151.77      132.01     11.99 o
   0   8   5        0.80       24.54     12.40 o
   1   8   5      204.61      198.94     15.14 o
   2   8   5     2677.56     2582.49    178.46 o
   3   8   5     1200.98     1164.63     87.04 o
   4   8   5       64.06       77.59     10.65 o
   5   8   5       50.72       54.70     10.47 o
   6   8   5       75.77       83.56     10.31 o
   7   8   5      104.53      126.93     11.01 o
   8   8   5       17.95       14.17     12.48 o
   9   8   5        2.30        1.72      9.30 o
  10   8   5        0.44       16.98      9.09 o
 -12   9   5       14.42       26.23      9.59 o
 -11   9   5        0.09       10.40      9.41 o
 -10   9   5        0.28        5.24     11.81 o
  -9   9   5       15.94       20.87      9.83 o
  -8   9   5        1.26        7.17      8.89 o
  -7   9   5        2.40        9.18      9.83 o
  -6   9   5      271.94      251.89     14.31 o
  -5   9   5       13.13       29.88     10.75 o
  -4   9   5      219.92      173.97     14.14 o
  -3   9   5       67.72       54.32     10.77 o
  -2   9   5      108.02      115.25     11.72 o
  -1   9   5       76.84       72.65     11.48 o
   0   9   5      228.38      237.89     17.90 o
   1   9   5        0.51      -14.54     12.98 o
   2   9   5       50.20       43.60     11.44 o
   3   9   5      175.64      169.01     22.34 o
   4   9   5       12.97       21.71     10.95 o
   5   9   5        0.19       11.01      9.74 o
   6   9   5       12.03       12.33     11.02 o
   7   9   5       16.14       30.19     11.60 o
   8   9   5        9.84       11.00     11.83 o
   9   9   5       20.00       23.34     12.16 o
 -11  10   5       22.84       16.95     11.22 o
 -10  10   5       48.19       36.09     13.96 o
  -9  10   5        0.00       -3.05      9.27 o
  -8  10   5       89.86       83.04      9.27 o
  -7  10   5       38.56       43.77     10.06 o
  -6  10   5        0.00       -3.51      9.98 o
  -5  10   5       49.79       45.47     10.16 o
  -4  10   5      289.75      253.77     11.44 o
  -3  10   5        0.17        0.90     11.92 o
  -2  10   5        0.27        0.27     10.39 o
  -1  10   5        2.52        6.98     10.66 o
   0  10   5        4.99       -2.51     11.11 o
   1  10   5       15.83       16.66     11.39 o
   2  10   5       98.82      107.61     11.02 o
   3  10   5      237.87      213.61     15.40 o
   4  10   5        7.11       38.88     13.65 o
   5  10   5        1.24        2.12     10.47 o
   6  10   5       42.91       50.07      9.89 o
   7  10   5        1.23       23.11     10.63 o
   8  10   5        0.07        3.15     13.40 o
  -9  11   5        2.57        5.95     10.14 o
  -8  11   5        4.52       24.10      9.73 o
  -7  11   5        0.21       14.14     10.77 o
  -6  11   5       16.11       22.77     10.15 o
  -5  11   5       21.73       38.43     11.47 o
  -4  11   5       52.79       48.80      9.73 o
  -3  11   5       76.75       62.79     13.04 o
  -2  11   5      111.41      104.18     10.66 o
  -1  11   5        0.00       11.15     10.51 o
   0  11   5        3.42       10.55     10.47 o
   1  11   5        1.88       16.01     11.01 o
   2  11   5       56.04       62.09     11.35 o
   3  11   5        2.23        6.04     12.04 o
   4  11   5        6.66       16.93     10.77 o
   5  11   5        0.24        1.80     10.61 o
   6  11   5        8.95       11.83     10.77 o
  -7  12   5        0.08       11.92     10.88 o
  -6  12   5       20.37       21.87     11.30 o
  -5  12   5        0.00        4.92     10.46 o
  -4  12   5       24.92       20.70     10.64 o
  -3  12   5        9.80       10.86     12.50 o
  -2  12   5       23.88       35.73     11.95 o
  -1  12   5        1.55       -1.13     11.49 o
   0  12   5        7.98       23.00     11.28 o
   1  12   5        7.03       14.22     11.54 o
   2  12   5        9.87       31.00     11.15 o
   3  12   5       26.75       27.12     15.47 o
   4  12   5        2.67       21.42     11.14 o
  -2  13   5        5.62       15.19     13.97 o
  -1  13   5        0.76        9.01     13.03 o
 -16   0   6       37.62       29.86     12.75 o
 -15   0   6       35.67       39.98     11.06 o
 -14   0   6        4.65       13.97     23.24 o
 -13   0   6      138.47      140.57     11.09 o
 -12   0   6      228.18      253.99     11.66 o
 -11   0   6      174.03      195.89     16.52 o
 -10   0   6      111.21      102.18     11.29 o
  -9   0   6      366.38      371.00     15.88 o
  -8   0   6      263.36      302.99     12.27 o
  -7   0   6      670.78      618.76     13.91 o
  -6   0   6      300.78      276.50     14.96 o
  -5   0   6     2535.86     2616.93     35.07 o
  -4   0   6    13648.72    13304.71    504.79 o
  -3   0   6    21605.89    19620.96   1025.58 o
  -2   0   6     8820.20     7266.30    564.27 o
   1   0   6       56.97       61.56     20.88 o
   2   0   6       68.48       99.63     19.73 o
   3   0   6       67.24       93.17     15.00 o
   4   0   6     2541.16     2660.85    122.58 o
   5   0   6      768.71      776.07     25.06 o
   6   0   6       57.96       91.10     13.28 o
   7   0   6      207.69      211.60     12.75 o
   8   0   6     2055.70     2110.79    115.11 o
   9   0   6     2372.05     2347.64     67.70 o
  10   0   6      303.17      278.15     28.18 o
  11   0   6       14.17        8.20     12.57 o
  12   0   6       24.20       11.84     11.79 o
  13   0   6        0.08        5.55     16.54 o
 -16   1   6        1.22        9.36     10.65 o
 -15   1   6        0.28       -1.83      7.99 o
 -14   1   6        4.77       10.03      7.72 o
 -13   1   6       20.23       20.94      7.68 o
 -12   1   6       27.55       34.95      8.45 o
 -11   1   6      182.14      194.22      8.68 o
 -10   1   6      227.60      228.67      8.79 o
  -9   1   6        6.38       11.01     10.34 o
  -8   1   6      195.46      195.76      8.49 o
  -7   1   6     1655.56     1709.23     14.41 o
  -6   1   6      609.65      618.20     10.78 o
  -5   1   6     1255.82     1182.65     18.93 o
  -4   1   6       15.28       29.27     12.49 o
  -3   1   6       16.61       37.08     16.02 o
  -2   1   6     2641.18     2142.56     89.22 o
  -1   1   6      107.06       93.82     19.87 o
   0   1   6       29.98       24.86     16.89 o
   2   1   6      503.79      527.86     20.05 o
   3   1   6        0.08       10.23     10.36 o
   4   1   6      249.26      286.90     10.29 o
   5   1   6      200.94      220.00      9.70 o
   6   1   6      225.56      225.03      9.17 o
   7   1   6      135.28      129.52      9.10 o
   8   1   6       92.48      103.98      9.46 o
   9   1   6      519.73      511.19     16.88 o
  10   1   6      254.90      236.89      8.69 o
  11   1   6       12.19       23.52      8.68 o
  12   1   6       10.12       22.64      8.28 o
  13   1   6        5.58        4.16      8.63 o
 -16   2   6        0.24        5.24      8.98 o
 -15   2   6        6.85        1.96     11.64 o
 -14   2   6       34.92       32.38     11.93 o
 -13   2   6       94.84       95.78      8.79 o
 -12   2   6       24.16       22.46      8.30 o
 -11   2   6        0.86        3.65      8.40 o
 -10   2   6       31.53       54.40     10.21 o
  -9   2   6        0.45       -0.36      8.30 o
  -8   2   6      944.34      943.06     13.05 o
  -7   2   6     1510.07     1576.49     24.04 o
  -6   2   6     1360.75     1441.10     24.29 o
  -5   2   6     1237.55     1196.55     28.19 o
  -4   2   6     1126.77     1140.01     46.08 o
  -3   2   6      811.30      872.99     48.77 o
  -2   2   6     1998.91     1700.23    101.73 o
  -1   2   6     2469.02     2220.53    115.72 o
   0   2   6       64.41       52.63     17.49 o
   1   2   6        6.17       10.38     13.24 o
   2   2   6     3274.28     3641.25    110.66 o
   3   2   6      301.97      360.91     11.13 o
   4   2   6       21.31       20.25      9.95 o
   5   2   6      233.13      272.41     10.05 o
   6   2   6        0.00        2.56      9.00 o
   7   2   6      212.54      224.76     12.54 o
   8   2   6      821.28      801.26     30.43 o
   9   2   6      216.41      213.37     16.06 o
  10   2   6        2.46       24.75      8.69 o
  11   2   6        0.13       21.83      8.62 o
  12   2   6        7.08       26.32      9.33 o
  13   2   6        2.56       16.43      9.23 o
 -16   3   6       20.26       21.94      9.03 o
 -15   3   6        0.78       -2.10      8.84 o
 -14   3   6      100.48      107.38      8.50 o
 -13   3   6      272.60      256.77      9.69 o
 -12   3   6        9.21       12.17      9.23 o
 -11   3   6      459.52      457.45     10.38 o
 -10   3   6      601.86      626.54      9.14 o
  -9   3   6        0.19       14.70      9.04 o
  -8   3   6        6.55       23.69      8.88 o
  -7   3   6      146.86      140.29      8.84 o
  -6   3   6       65.40       58.85      9.83 o
  -5   3   6      511.34      556.50     21.06 o
  -4   3   6       30.89       25.21     11.16 o
  -3   3   6     3737.45     3461.76    231.80 o
  -2   3   6      220.55      223.36     20.45 o
  -1   3   6       16.83      -16.77     17.33 o
   0   3   6      221.66      208.57     28.74 o
   1   3   6     2970.41     3107.83    152.38 o
   2   3   6     4735.27     5222.94    204.65 o
   4   3   6      136.41      153.76     10.39 o
   5   3   6       38.03       40.35      9.85 o
   6   3   6      190.44      238.23     17.86 o
   7   3   6      712.29      752.48     36.43 o
   8   3   6        9.08       18.33      8.76 o
   9   3   6       23.26       21.68      8.25 o
  10   3   6        0.38        7.79      9.00 o
  11   3   6       70.67       55.29      8.80 o
  12   3   6       30.22        7.87      9.01 o
  13   3   6        0.06        1.44      8.89 o
 -16   4   6        0.34       12.01      8.71 o
 -15   4   6        0.99       -6.91      8.75 o
 -13   4   6       18.25       34.27      9.25 o
 -12   4   6        1.93        5.84      8.85 o
 -11   4   6      521.90      540.53     19.58 o
 -10   4   6      240.36      249.94      9.59 o
  -9   4   6        3.69       12.63      8.61 o
  -8   4   6        5.23        8.64      8.91 o
  -7   4   6       27.40       49.85     14.48 o
  -6   4   6     1096.11     1228.63     44.56 o
  -5   4   6     3619.14     3690.11    155.75 o
  -4   4   6       75.83      106.53     10.92 o
  -3   4   6     4944.42     4558.79    341.23 o
  -2   4   6     1489.89     1315.21     69.07 o
  -1   4   6      173.57      141.85     25.11 o
   0   4   6      529.02      438.94     22.22 o
   1   4   6        0.66        2.51     13.23 o
   2   4   6     1560.12     1713.49     77.54 o
   3   4   6       14.28       15.63     12.50 o
   4   4   6        0.51       -3.03     12.22 o
   5   4   6       41.27       50.23     11.51 o
   6   4   6      109.22      113.16     12.05 o
   7   4   6      150.10      174.76     11.57 o
   8   4   6       27.80       29.15      8.92 o
   9   4   6      371.06      311.80     17.91 o
  10   4   6        7.49       -0.90      8.62 o
  11   4   6        0.00       23.16      8.67 o
  12   4   6        0.43        2.55      9.09 o
 -15   5   6       21.01       18.54      8.57 o
 -14   5   6       11.68       11.40      8.58 o
 -13   5   6        4.39        2.88      9.02 o
 -12   5   6      145.54      140.88     10.20 o
 -11   5   6        0.88        1.47      8.58 o
 -10   5   6       18.36       35.95      8.86 o
  -9   5   6        0.96       -3.21      9.71 o
  -8   5   6       21.50       40.62      9.50 o
  -7   5   6      313.36      351.10     10.81 o
  -6   5   6      179.71      184.96     10.14 o
  -5   5   6      879.79      929.46     52.24 o
  -4   5   6     1776.20     1752.31    107.42 o
  -3   5   6     1580.17     1365.15     73.11 o
  -2   5   6       25.82       17.95     13.84 o
  -1   5   6       24.28       17.50     15.46 o
   0   5   6     4283.20     3992.99    392.76 o
   1   5   6       14.40       27.13     13.04 o
   2   5   6       43.36       48.68     11.98 o
   3   5   6      108.14      103.12     11.37 o
   4   5   6      247.45      248.51     12.32 o
   5   5   6       92.16      100.93     10.41 o
   6   5   6       59.60       76.77     15.58 o
   7   5   6      601.37      550.05     14.18 o
   8   5   6        3.35        3.68      9.94 o
   9   5   6       53.33       48.93      9.06 o
  10   5   6       16.36       23.69      8.61 o
  11   5   6        1.17       -1.27      8.39 o
  12   5   6       10.86       13.24      9.76 o
 -15   6   6        0.41       10.65      9.24 o
 -14   6   6        5.74       -6.44      8.91 o
 -13   6   6      126.51      141.07     11.66 o
 -12   6   6      266.53      286.07     15.59 o
 -11   6   6      411.04      402.98     11.27 o
 -10   6   6       65.65       70.98      8.83 o
  -9   6   6        2.31        7.11      8.97 o
  -8   6   6       31.77       42.24      9.07 o
  -7   6   6        4.71       20.06     11.57 o
  -6   6   6     1026.91     1050.97     44.76 o
  -5   6   6      401.71      413.63     20.91 o
  -4   6   6        4.19       16.13     11.32 o
  -3   6   6      182.36      186.99     12.94 o
  -2   6   6       67.90       56.80     12.78 o
  -1   6   6      124.99      119.50     20.84 o
   0   6   6      867.10      866.39     59.60 o
   1   6   6      174.51      170.40     14.49 o
   2   6   6      291.34      303.76     21.96 o
   3   6   6       39.33       46.34     11.23 o
   4   6   6       19.36       28.21     10.47 o
   5   6   6      202.64      232.06     14.07 o
   6   6   6       18.06       31.70      9.67 o
   7   6   6     1261.45     1252.91     51.12 o
   8   6   6       12.60       13.45     10.09 o
   9   6   6        7.21       -6.85     10.07 o
  10   6   6       46.34       44.52      9.34 o
  11   6   6       34.42       26.77      9.56 o
 -14   7   6       14.55        0.66     10.21 o
 -13   7   6       35.78       25.91     11.88 o
 -12   7   6       34.39       43.72      8.37 o
 -11   7   6       61.19       48.00      8.69 o
 -10   7   6      221.83      220.33     19.63 o
  -9   7   6        9.60        7.63      8.70 o
  -8   7   6        1.02       11.57      9.28 o
  -7   7   6       46.80       67.41      9.82 o
  -6   7   6       87.74       87.33     10.64 o
  -5   7   6        4.77       -4.87     11.05 o
  -4   7   6      337.87      310.76     13.96 o
  -3   7   6        0.88        7.17     12.26 o
  -2   7   6      148.86      135.00     14.30 o
  -1   7   6       82.72       86.93     14.14 o
   0   7   6       50.45       39.65     13.59 o
   1   7   6      427.52      428.70     24.98 o
   2   7   6      837.02      794.90     63.82 o
   3   7   6      756.14      748.72     69.49 o
   4   7   6       13.66       25.07     10.78 o
   5   7   6       26.08       31.63     10.21 o
   6   7   6      136.45      136.67     15.67 o
   7   7   6      245.80      240.70     30.43 o
   8   7   6        9.82       12.90     11.33 o
   9   7   6       75.38       44.98     10.51 o
  10   7   6       14.94       15.72      9.62 o
  11   7   6       12.55        4.54     12.59 o
 -13   8   6        0.04        3.03      9.28 o
 -12   8   6        1.03        7.80      8.58 o
 -11   8   6       21.34       29.26      8.87 o
 -10   8   6       36.66       22.88      8.41 o
  -9   8   6        3.18        9.49     10.15 o
  -8   8   6        6.85       23.47      8.94 o
  -7   8   6       30.95       38.69      9.53 o
  -6   8   6      276.23      288.21     27.38 o
  -5   8   6      204.19      211.27     16.84 o
  -4   8   6       17.39       37.13     11.53 o
  -3   8   6       45.94       36.73     11.14 o
  -2   8   6        1.75        5.49     12.75 o
  -1   8   6       36.47       40.87     11.92 o
   0   8   6        2.61        8.23     12.19 o
   1   8   6       67.33       75.49     12.07 o
   2   8   6      600.35      587.70     43.02 o
   3   8   6       34.18       30.58     11.76 o
   4   8   6       49.26       50.68     10.61 o
   5   8   6       59.81       63.90     11.73 o
   6   8   6       13.31       24.15      9.91 o
   7   8   6        0.20        5.10      9.68 o
   8   8   6       42.31       45.40     11.75 o
   9   8   6        9.42       -0.04     11.38 o
  10   8   6       23.53       26.09     10.98 o
 -12   9   6       15.59        3.90     10.18 o
 -11   9   6        0.77        0.24      8.61 o
 -10   9   6        8.70       18.60      9.48 o
  -9   9   6        3.71       25.91      9.53 o
  -8   9   6        0.00        2.84     11.93 o
  -7   9   6        3.51       10.45      9.65 o
  -6   9   6      108.77      103.22      9.76 o
  -5   9   6       42.22       64.20     10.82 o
  -4   9   6      131.73      138.27     10.46 o
  -3   9   6        5.45       20.75     10.41 o
  -2   9   6      329.35      337.69     13.02 o
  -1   9   6        0.54        3.62     11.79 o
   0   9   6        9.85        9.26     11.25 o
   1   9   6      330.11      320.55     29.49 o
   2   9   6        0.24       12.84     11.74 o
   3   9   6      168.69      161.13     19.46 o
   4   9   6       13.70       27.92     10.76 o
   5   9   6       34.18       39.15     11.02 o
   6   9   6       29.52       32.86     10.16 o
   7   9   6        7.08       27.58     11.47 o
   8   9   6       36.38       33.75     11.81 o
   9   9   6        0.35       -4.13     11.14 o
 -11  10   6        0.64        4.18      8.92 o
 -10  10   6        2.91        1.05      9.40 o
  -9  10   6       32.50       39.71     10.20 o
  -8  10   6       53.44       82.31     14.14 o
  -7  10   6        0.59       10.57      9.49 o
  -6  10   6        0.70       20.95      9.60 o
  -5  10   6        5.99       12.92      9.60 o
  -4  10   6        0.05        8.19     10.91 o
  -3  10   6      233.87      216.99     11.87 o
  -2  10   6        1.51        4.30     13.90 o
  -1  10   6       48.84       57.24     11.54 o
   0  10   6       63.16       67.30     11.72 o
   1  10   6        8.00       13.52     10.96 o
   2  10   6      133.72      138.34     12.56 o
   3  10   6       82.39       74.33     10.88 o
   4  10   6        0.82       18.02     10.58 o
   5  10   6        0.70       -9.84     10.93 o
   6  10   6       51.52       41.56     11.20 o
   7  10   6        7.59       -2.50     11.14 o
  -9  11   6        2.63       23.67     10.06 o
  -8  11   6        7.79       10.78      9.43 o
  -7  11   6        3.08        8.30     10.09 o
  -6  11   6        9.90       22.14     10.57 o
  -5  11   6        1.04        1.17     11.16 o
  -4  11   6       17.45       19.68     10.79 o
  -3  11   6       93.61       91.18     10.51 o
  -2  11   6       15.18       14.21     13.51 o
  -1  11   6       34.31       38.11     11.61 o
   0  11   6       21.47       19.36     10.75 o
   1  11   6       27.70       43.01     11.98 o
   2  11   6       43.95       29.81     13.66 o
   3  11   6       67.26       75.69     11.71 o
   4  11   6       40.59       38.25     11.00 o
   5  11   6        3.00       -1.54     11.57 o
   6  11   6        8.84       17.59     11.73 o
  -7  12   6       38.02       23.28     10.66 o
  -6  12   6       19.33       15.11     10.25 o
  -5  12   6       22.34       33.09     13.83 o
  -4  12   6       86.32       90.60     10.74 o
  -3  12   6        3.71       20.13     11.11 o
  -2  12   6       25.38       21.89     10.52 o
  -1  12   6        3.16       20.10     12.73 o
   0  12   6        5.14        9.43     12.18 o
   1  12   6        1.90        6.58     13.06 o
   2  12   6       37.01       38.07     12.37 o
   3  12   6       19.37       22.73     11.48 o
 -17   1   7       18.08       -6.92      9.92 o
 -16   1   7        1.78        5.09      8.15 o
 -15   1   7       13.45       15.80      8.57 o
 -14   1   7        8.50       16.06      7.76 o
 -13   1   7       19.48       19.32      8.07 o
 -12   1   7       59.66       63.46      7.98 o
 -11   1   7      128.45      134.02      9.48 o
 -10   1   7       74.75       85.29      9.03 o
  -9   1   7        2.33        5.00      8.93 o
  -8   1   7     1586.69     1565.38     19.63 o
  -7   1   7       83.14       89.89      9.48 o
  -6   1   7      355.75      359.71     10.01 o
  -5   1   7       54.44       49.08     11.15 o
  -4   1   7     1023.98     1010.59     23.57 o
  -3   1   7       35.12       31.38     15.19 o
  -2   1   7      605.23      557.45     22.95 o
  -1   1   7       95.14       88.61     16.01 o
   0   1   7      542.77      552.39     30.10 o
   1   1   7        5.38       10.76     12.60 o
   2   1   7     4401.18     4806.84    147.93 o
   3   1   7       30.31       31.21     10.69 o
   4   1   7      288.68      302.26      9.98 o
   5   1   7      372.81      402.67     12.74 o
   6   1   7      146.51      147.77      9.36 o
   7   1   7      585.72      564.02     19.61 o
   8   1   7      727.46      757.58     24.78 o
   9   1   7        2.78        6.76      9.21 o
  10   1   7       97.03       84.14      8.49 o
  11   1   7        9.04       18.31      8.24 o
  12   1   7        0.41       23.99      9.13 o
  13   1   7        0.73       12.17      9.38 o
 -16   2   7        6.27       17.28      8.97 o
 -15   2   7       33.17       23.94      9.84 o
 -14   2   7        1.94        1.19      8.21 o
 -13   2   7        6.68       17.33      7.81 o
 -12   2   7        0.00       21.76      8.79 o
 -11   2   7      437.75      427.80     10.38 o
 -10   2   7      502.02      482.20      9.01 o
  -9   2   7        0.03        6.62      9.10 o
  -8   2   7      263.35      276.81      8.94 o
  -7   2   7      791.53      849.72     10.58 o
  -6   2   7      396.44      371.69     10.32 o
  -5   2   7      509.75      543.77     11.60 o
  -4   2   7     1973.29     2057.81     81.00 o
  -3   2   7        0.04        5.76     12.47 o
  -2   2   7       40.82       58.03     15.55 o
  -1   2   7      387.83      376.64     16.47 o
   0   2   7      269.45      251.61     17.83 o
   1   2   7     1107.67     1263.69     37.47 o
   2   2   7      204.24      219.31     11.34 o
   3   2   7      529.81      595.23     20.30 o
   4   2   7      228.57      247.16     10.19 o
   5   2   7       15.30       13.10     12.54 o
   6   2   7        2.46       -0.01      8.91 o
   7   2   7       40.61       34.59      9.67 o
   8   2   7       18.38       16.80      8.84 o
   9   2   7      468.71      472.94     22.20 o
  10   2   7       76.58       78.41     17.24 o
  11   2   7        0.04       18.80      9.20 o
  12   2   7        0.04        5.76      9.40 o
 -16   3   7       18.33        5.44      8.73 o
 -15   3   7       45.56       40.05      8.36 o
 -14   3   7       25.31       26.12      8.57 o
 -13   3   7       21.29       30.04     13.46 o
 -12   3   7      279.36      253.33     15.54 o
 -11   3   7      241.08      237.41     14.00 o
 -10   3   7        0.66        8.58      8.54 o
  -9   3   7      269.32      275.73      8.81 o
  -8   3   7        2.53        6.82      8.39 o
  -7   3   7       14.37       22.04      9.09 o
  -6   3   7      453.75      502.02     11.47 o
  -5   3   7      957.29      963.76     29.10 o
  -4   3   7      136.64      148.67     11.23 o
  -3   3   7      323.15      331.00     18.78 o
  -2   3   7      695.62      625.68     28.15 o
  -1   3   7     1472.62     1311.12     75.20 o
   0   3   7       30.17       36.49     14.28 o
   1   3   7      577.17      559.93     30.98 o
   2   3   7      320.78      368.88     15.69 o
   3   3   7      143.15      148.65     11.52 o
   4   3   7      101.32       91.39     10.67 o
   5   3   7        0.54        6.63     11.03 o
   6   3   7       60.40       75.37     11.11 o
   7   3   7      149.35      167.82      9.87 o
   8   3   7       45.28       41.84      8.79 o
   9   3   7      190.97      170.51     15.46 o
  10   3   7       43.29       47.89      8.71 o
  11   3   7       10.34        0.71      8.57 o
  12   3   7       89.67       79.00     15.49 o
 -16   4   7        0.05       13.22      9.04 o
 -15   4   7       13.49       15.12      8.79 o
 -14   4   7       75.64       84.64      8.66 o
 -13   4   7        9.65       26.00      8.17 o
 -12   4   7        4.58       16.94      8.45 o
 -11   4   7      366.99      375.14     18.68 o
 -10   4   7      152.68      167.69     10.52 o
  -9   4   7       63.10       70.99      9.03 o
  -8   4   7      620.21      634.53     31.97 o
  -7   4   7       15.82       24.39     12.93 o
  -6   4   7      222.64      230.20     10.60 o
  -5   4   7     4582.38     4642.84    263.29 o
  -4   4   7     1361.91     1347.21     81.88 o
  -3   4   7        8.97       11.92     12.84 o
  -2   4   7       17.25        7.01     15.44 o
  -1   4   7        3.00       18.23     17.06 o
   0   4   7     5231.81     5071.30    480.72 o
   1   4   7      368.48      372.65     14.50 o
   2   4   7      604.38      636.46     30.67 o
   3   4   7        2.63        9.70     10.74 o
   4   4   7        9.74       16.03     10.91 o
   5   4   7        0.05       11.97      9.98 o
   6   4   7      106.13      105.04      9.96 o
   7   4   7      598.15      611.47     13.65 o
   8   4   7      130.08       96.51      9.70 o
   9   4   7       22.63       26.49      8.74 o
  10   4   7        9.39        2.78      8.79 o
  11   4   7       40.92       47.58      8.79 o
  12   4   7        0.22       12.53      9.31 o
 -15   5   7        8.82        9.47      8.90 o
 -14   5   7        0.33       -9.55      8.65 o
 -13   5   7      174.84      173.94      9.72 o
 -12   5   7      422.67      413.55     16.75 o
 -11   5   7        3.98        2.60      8.34 o
 -10   5   7       95.48       86.87      8.90 o
  -9   5   7       12.22       16.78      9.61 o
  -8   5   7       71.65       75.40      9.80 o
  -7   5   7      178.30      188.89     13.96 o
  -6   5   7       13.44       24.72     10.57 o
  -5   5   7     1317.24     1275.61     73.27 o
  -4   5   7      794.55      693.47     37.92 o
  -3   5   7      368.93      351.51     26.13 o
  -2   5   7      196.93      206.42     16.83 o
  -1   5   7      408.30      410.64     21.45 o
   0   5   7      109.55      132.60     32.15 o
   1   5   7       32.01       19.60     15.06 o
   2   5   7      181.48      188.79     13.44 o
   3   5   7       17.02       35.13     11.10 o
   4   5   7      272.50      313.59     16.01 o
   5   5   7       41.55       27.23     10.18 o
   6   5   7      354.75      354.05     10.39 o
   7   5   7       90.07      101.02     11.90 o
   8   5   7        1.97        6.47      8.62 o
   9   5   7       21.34       14.58      9.86 o
  10   5   7       34.98       19.25     10.05 o
  11   5   7        6.35       16.45      8.95 o
 -15   6   7        8.92       19.97      9.53 o
 -14   6   7       10.72        6.04      8.39 o
 -13   6   7      112.43      103.86     10.52 o
 -12   6   7       59.62       60.76      9.17 o
 -11   6   7      141.37      139.94      8.54 o
 -10   6   7       25.57       46.33     10.90 o
  -9   6   7        0.48       10.25     13.24 o
  -8   6   7       24.18       42.68      9.36 o
  -7   6   7       64.83       64.21     11.05 o
  -6   6   7        4.17       16.19     10.53 o
  -5   6   7       18.53       33.71     10.78 o
  -4   6   7      245.27      253.79     12.88 o
  -3   6   7       55.11       57.89     13.71 o
  -2   6   7       53.83       54.37     14.20 o
  -1   6   7       36.55       66.85     21.59 o
   0   6   7      569.76      609.41     60.77 o
   1   6   7        2.01      -14.60     16.24 o
   2   6   7       19.53       26.45     15.15 o
   3   6   7      341.13      367.57     34.10 o
   4   6   7      488.29      503.03     36.89 o
   5   6   7      164.09      167.21     13.96 o
   6   6   7       16.94       46.18     10.84 o
   7   6   7       88.54       97.68     10.42 o
   8   6   7       76.79       71.49      9.23 o
   9   6   7        0.02       -8.34      9.10 o
  10   6   7        9.26       11.47      8.87 o
  11   6   7        0.01        3.47      9.12 o
 -14   7   7        5.78       15.55      8.73 o
 -13   7   7       49.17       63.43      8.95 o
 -12   7   7       80.54       97.97      8.88 o
 -11   7   7       59.19       70.95      9.35 o
 -10   7   7        0.28        4.42      9.34 o
  -9   7   7        1.46       20.74      9.22 o
  -8   7   7       25.18       35.81      9.53 o
  -7   7   7      134.40      141.78     12.36 o
  -6   7   7      365.61      348.69     14.41 o
  -5   7   7      177.10      178.64     11.76 o
  -4   7   7      204.75      188.26     15.84 o
  -3   7   7        0.29       19.70     12.11 o
  -2   7   7        0.10        1.83     13.73 o
  -1   7   7      260.89      223.05     17.50 o
   0   7   7        4.91      -22.74     15.21 o
   1   7   7       10.77       36.94     14.51 o
   2   7   7       48.61       55.49     12.64 o
   3   7   7       91.92       96.28     12.60 o
   4   7   7       54.72       51.40     10.58 o
   5   7   7        7.18       16.25     12.74 o
   6   7   7      644.07      694.37     65.88 o
   7   7   7      112.47      120.67     21.04 o
   8   7   7        0.51       -5.62     12.65 o
   9   7   7        4.19        8.77      9.14 o
  10   7   7        5.96        0.06      9.68 o
 -13   8   7      126.95      105.24     11.90 o
 -11   8   7       23.86       23.08      8.96 o
 -10   8   7       39.26       42.75      9.57 o
  -9   8   7       25.64       21.53      9.60 o
  -8   8   7       11.81       23.88      8.84 o
  -7   8   7      265.37      258.57     21.39 o
  -6   8   7        1.37        7.39      9.92 o
  -5   8   7       27.96       29.20     10.86 o
  -4   8   7       46.20       47.16     11.51 o
  -3   8   7      231.25      220.06     18.98 o
  -2   8   7        5.51       13.15     11.92 o
  -1   8   7       96.20      109.48     12.51 o
   0   8   7       77.56       91.73     14.81 o
   1   8   7       28.85       38.35     12.68 o
   2   8   7        8.18       27.61     12.19 o
   3   8   7      110.28      123.60     26.01 o
   4   8   7      174.70      194.16     11.78 o
   5   8   7        4.45       17.26     12.58 o
   6   8   7        0.03        5.86     11.24 o
   7   8   7       27.19       24.62     11.38 o
   8   8   7        0.49       19.85     11.96 o
   9   8   7        8.03        5.80      9.78 o
 -12   9   7       71.04       52.11      9.49 o
 -11   9   7       32.04       33.79      9.63 o
 -10   9   7        4.15       -1.29      8.98 o
  -9   9   7       28.52       22.77     11.32 o
  -8   9   7        0.01        3.87      9.27 o
  -7   9   7        0.08        3.07     10.05 o
  -6   9   7       26.33       34.04     10.25 o
  -5   9   7       29.25       34.12      9.89 o
  -4   9   7       73.17       82.42     11.65 o
  -3   9   7      388.24      374.89     16.87 o
  -2   9   7      176.78      179.18     11.30 o
  -1   9   7       20.99       43.59     13.46 o
   0   9   7      318.42      326.85     15.63 o
   1   9   7      109.18      132.87     12.10 o
   2   9   7        0.11       11.54     11.23 o
   3   9   7      167.28      179.09     19.57 o
   4   9   7        4.92        2.10     10.77 o
   5   9   7       19.04       11.30     11.04 o
   6   9   7       37.57       34.85     10.33 o
   7   9   7        3.14        7.29     11.97 o
   8   9   7        2.43       10.23     18.66 o
 -11  10   7        5.37        3.70     10.68 o
 -10  10   7        9.12       19.26      9.75 o
  -9  10   7        0.33       19.41      9.58 o
  -8  10   7       20.49       23.83      9.99 o
  -7  10   7       17.10       22.42     11.89 o
  -6  10   7        0.18       -1.97      9.58 o
  -5  10   7        5.19       -0.26     10.14 o
  -4  10   7       59.59       71.44     11.02 o
  -3  10   7       24.01       22.10     11.14 o
  -2  10   7      119.01      121.99     11.02 o
  -1  10   7        0.00        6.92     11.96 o
   0  10   7        6.21       15.51     12.00 o
   1  10   7       18.90       12.97     12.25 o
   2  10   7       10.17       14.45     11.24 o
   3  10   7       15.72       34.68     11.33 o
   4  10   7        0.09       11.22     10.81 o
   5  10   7        0.45       -1.31     10.67 o
   6  10   7       10.10       -5.25     11.70 o
   7  10   7        8.24       22.64     12.11 o
  -9  11   7        2.16       19.79     10.59 o
  -8  11   7        1.32       16.61      9.92 o
  -7  11   7        8.37       -1.94     10.42 o
  -6  11   7       31.53       34.88      9.84 o
  -5  11   7        6.65       15.64     11.04 o
  -4  11   7       68.00       48.77     11.49 o
  -3  11   7       99.65      105.16     12.47 o
  -2  11   7        0.03       14.30     11.62 o
  -1  11   7        5.48        8.34     11.90 o
   0  11   7       17.59       25.33     12.43 o
   1  11   7        2.72       -5.63     13.63 o
   2  11   7       94.22      100.92     12.16 o
   3  11   7       42.36       58.70     12.49 o
   4  11   7       14.53       35.41     11.31 o
   5  11   7        0.03       -1.00     12.07 o
  -7  12   7        7.80        4.88     10.33 o
  -6  12   7        1.06        6.58     10.91 o
  -5  12   7       25.35       53.74     12.10 o
  -4  12   7      135.08      121.00     11.82 o
  -3  12   7       10.14        4.44     11.78 o
  -2  12   7       53.63       58.54     11.16 o
  -1  12   7        0.95        8.44     13.17 o
   0  12   7        6.80        0.45     12.56 o
   1  12   7      124.32      141.63     43.79 o
   2  12   7        1.02       13.13     14.03 o
   3  12   7        3.09        7.01     13.62 o
 -16   0   8       49.30       70.19     12.54 o
 -15   0   8        2.64      -16.37     10.96 o
 -14   0   8      401.57      405.61     27.35 o
 -13   0   8      516.42      469.15     24.61 o
 -12   0   8      122.71      128.78     15.97 o
 -11   0   8       85.03       80.91     11.21 o
 -10   0   8     1307.15     1275.79     33.01 o
  -8   0   8      424.32      462.08     25.19 o
  -7   0   8       27.57       29.05     12.53 o
  -6   0   8       11.18       25.45     15.12 o
  -5   0   8        6.96        9.30     16.06 o
  -4   0   8     1896.51     2037.98    125.74 o
  -3   0   8      286.38      288.08     25.86 o
  -2   0   8      795.92      652.61     34.52 o
  -1   0   8     3323.78     2850.23    197.63 o
   0   0   8      150.98      140.62     21.09 o
   1   0   8     2695.95     2870.02    213.42 o
   2   0   8     4340.90     4971.75    318.62 o
   3   0   8        0.60       -6.17     17.40 o
   4   0   8      241.78      250.45     20.82 o
   5   0   8       77.40       75.56     15.17 o
   6   0   8      310.05      306.34     17.94 o
   7   0   8     1017.26     1046.57     68.22 o
   8   0   8      160.05      184.60     33.35 o
   9   0   8       52.82       58.96     12.70 o
  10   0   8        5.11        9.76     15.44 o
  11   0   8        1.27      -13.82     11.86 o
  12   0   8        2.56       13.24     12.08 o
 -17   1   8        3.28        3.85     15.00 o
 -16   1   8        1.65        5.40      7.99 o
 -15   1   8       32.58       43.11      8.70 o
 -14   1   8        0.00       20.10      7.78 o
 -13   1   8       11.54       19.02     14.34 o
 -12   1   8       40.42       47.31      7.95 o
 -11   1   8      151.52      154.90      8.83 o
 -10   1   8      539.11      518.64     12.29 o
  -9   1   8       76.23       82.80      9.06 o
  -8   1   8      197.43      193.51      9.38 o
  -7   1   8      640.91      602.21     14.82 o
  -6   1   8     4440.89     4508.52     88.75 o
  -5   1   8     5121.68     5189.17    147.11 o
  -4   1   8     2779.16     2724.52    100.14 o
  -3   1   8      364.95      364.89     18.47 o
  -1   1   8        1.78       -0.05     14.40 o
   0   1   8        4.36        6.70     12.76 o
   1   1   8     1168.71     1274.45     58.40 o
   2   1   8     1054.56     1235.55     40.99 o
   3   1   8      634.63      714.01     24.77 o
   4   1   8       11.50       27.54     10.01 o
   5   1   8       45.44       70.69     10.68 o
   6   1   8     1176.47     1152.08     36.35 o
   7   1   8      811.67      818.13     21.83 o
   8   1   8       16.52       28.85     10.93 o
   9   1   8      223.75      217.78      9.84 o
  10   1   8        8.95       17.44      9.12 o
  11   1   8        4.37        7.19     10.14 o
 -16   2   8       18.33       26.10      9.61 o
 -15   2   8       16.89       20.70      8.37 o
 -14   2   8        1.21       11.62      7.94 o
 -13   2   8        0.10       15.95     16.01 o
 -12   2   8      287.86      325.24     15.02 o
 -11   2   8      143.36      130.20     10.55 o
 -10   2   8      116.29      124.30      8.45 o
  -9   2   8      311.51      344.27     10.34 o
  -8   2   8      275.91      276.73      9.49 o
  -7   2   8       89.36       87.44      8.87 o
  -6   2   8      961.80      965.79     26.52 o
  -5   2   8       29.58       39.82     10.42 o
  -4   2   8     4391.15     4178.32    192.21 o
  -3   2   8      518.45      466.29     27.23 o
  -2   2   8     1609.87     1307.61     62.23 o
  -1   2   8      667.06      631.23     31.84 o
   0   2   8      106.84      119.90     14.27 o
   1   2   8     1987.38     1828.10     79.76 o
   2   2   8      766.08      810.97     29.67 o
   4   2   8       12.60        5.20      9.95 o
   5   2   8       76.24       82.91     10.32 o
   6   2   8       48.88       40.31     11.17 o
   7   2   8      332.66      350.25      9.70 o
   8   2   8      637.96      650.58     24.32 o
   9   2   8       86.76       90.31      9.58 o
  10   2   8       14.45       14.01      8.44 o
  11   2   8       19.08       33.86      8.84 o
  12   2   8       26.45       22.07      9.52 o
 -16   3   8        0.39       12.53      8.96 o
 -15   3   8       41.74       38.16     10.77 o
 -14   3   8       54.55       60.35      9.28 o
 -13   3   8       75.41       83.95     12.34 o
 -12   3   8      159.45      165.90      8.75 o
 -11   3   8      295.93      308.38     12.30 o
 -10   3   8       89.29       97.40      8.36 o
  -9   3   8      309.06      313.98     10.90 o
  -8   3   8      192.94      192.04      9.07 o
  -7   3   8      103.50      110.52      9.92 o
  -6   3   8      990.97      988.99     32.88 o
  -4   3   8       31.42       31.22     10.84 o
  -3   3   8       18.11       30.08     14.03 o
  -2   3   8      303.59      336.81     15.15 o
  -1   3   8     1405.44     1349.77     79.70 o
   0   3   8      624.73      597.44     42.48 o
   1   3   8       23.19       44.94     12.46 o
   2   3   8      292.20      295.72     11.59 o
   3   3   8      168.58      181.97     11.49 o
   4   3   8      171.82      178.73     10.71 o
   5   3   8       38.61       44.50     10.92 o
   6   3   8      217.58      229.20     13.10 o
   7   3   8       62.06       77.98     10.09 o
   8   3   8       50.62       45.50     14.79 o
   9   3   8       39.20       41.26      8.74 o
  10   3   8       10.51       16.74     11.23 o
  11   3   8        4.32       12.86      9.49 o
  12   3   8        0.04        4.81      9.34 o
 -16   4   8        6.04       10.26      8.75 o
 -15   4   8       17.12       21.27      8.34 o
 -14   4   8        2.93       10.91      8.23 o
 -13   4   8       72.99       76.35     10.81 o
 -12   4   8       36.05       49.52      8.46 o
 -11   4   8      228.66      224.68     15.71 o
 -10   4   8        0.04        1.55     10.21 o
  -9   4   8       50.90       39.01     10.57 o
  -8   4   8      300.79      300.85     20.96 o
  -6   4   8       36.64       43.37     12.35 o
  -5   4   8      640.42      592.98     35.86 o
  -4   4   8      101.78       98.31     11.65 o
  -3   4   8     1734.35     1571.19    126.17 o
  -2   4   8     1438.90     1297.37     17.97 o
  -1   4   8       91.10       75.47     16.69 o
   0   4   8      633.26      589.84     65.57 o
   1   4   8       15.92       26.18     13.89 o
   2   4   8       81.02       87.33     11.76 o
   3   4   8      102.20      109.16     14.12 o
   4   4   8       13.52       19.10     10.45 o
   5   4   8      500.02      503.38     18.20 o
   6   4   8       49.63       71.56     10.61 o
   7   4   8       38.22       43.33     11.42 o
   8   4   8        2.04        1.23      9.20 o
   9   4   8        8.15        9.79      8.54 o
  10   4   8       20.89        1.67      9.10 o
  11   4   8        0.03       -4.69      8.71 o
 -15   5   8        7.95       10.16      8.74 o
 -14   5   8      116.35      110.28      8.90 o
 -13   5   8        5.86       23.46      9.40 o
 -12   5   8      199.98      185.81      9.45 o
 -11   5   8        3.59        6.01      8.45 o
 -10   5   8        8.37       28.31      8.83 o
  -9   5   8       69.68       72.07     10.10 o
  -8   5   8        1.38       13.75      9.80 o
  -7   5   8       14.39       27.29     10.47 o
  -6   5   8       74.07       69.59     11.83 o
  -5   5   8       39.37       43.37     11.33 o
  -4   5   8       10.77       24.49     12.26 o
  -3   5   8      122.38      139.50     13.91 o
  -2   5   8      403.76      362.02     17.78 o
  -1   5   8       99.69       88.26     15.89 o
   0   5   8       69.95       62.68     15.64 o
   1   5   8      379.60      403.26     28.99 o
   2   5   8       22.11       19.16     12.45 o
   3   5   8        6.24       10.90     11.47 o
   4   5   8      137.75      135.25     10.58 o
   5   5   8       13.16       32.29     10.44 o
   6   5   8      492.40      490.69     18.69 o
   7   5   8      114.76      102.49     12.53 o
   8   5   8       48.37       51.00     11.61 o
   9   5   8       31.25       40.79     11.20 o
  10   5   8        9.21       16.21      9.24 o
 -15   6   8        3.84        9.75      9.33 o
 -14   6   8        3.51       15.07      8.84 o
 -13   6   8       50.59       42.05     11.85 o
 -12   6   8       13.25       19.91      9.10 o
 -11   6   8       11.21       20.05      8.68 o
 -10   6   8       13.44       21.25      8.88 o
  -9   6   8        3.81        1.98      9.45 o
  -8   6   8       58.83       64.18      9.49 o
  -7   6   8      210.40      194.96     14.38 o
  -6   6   8      123.58      120.20     14.88 o
  -5   6   8      569.18      532.39     23.80 o
  -4   6   8       41.67       42.95     12.22 o
  -3   6   8      130.47      133.83     14.08 o
  -2   6   8      122.32       99.89     15.96 o
  -1   6   8        7.28       33.36     17.01 o
   0   6   8       88.33       73.12     21.30 o
   1   6   8       21.59       35.11     15.21 o
   2   6   8       11.89        9.47     12.96 o
   3   6   8       10.57       26.81     11.83 o
   4   6   8        6.68       18.32     10.99 o
   5   6   8      359.49      372.67     17.88 o
   6   6   8      285.46      317.78     21.18 o
   7   6   8       93.67       96.83      9.67 o
   8   6   8        0.55       12.65     12.30 o
   9   6   8        0.01        3.63      9.76 o
  10   6   8        0.10       11.11     11.72 o
 -14   7   8       37.60       17.80      9.73 o
 -13   7   8       19.60       10.74      9.86 o
 -12   7   8       54.73       55.31      8.91 o
 -11   7   8       48.44       44.40      8.97 o
 -10   7   8        2.02       12.34      9.95 o
  -9   7   8       13.07       23.35     10.11 o
  -8   7   8        9.41       16.61     10.22 o
  -7   7   8      180.01      194.95     10.45 o
  -6   7   8      109.50      111.84     11.03 o
  -5   7   8       99.39      111.03     12.15 o
  -4   7   8       12.49       21.18     11.54 o
  -3   7   8       99.58      100.01     13.69 o
  -2   7   8      279.68      263.14     27.23 o
  -1   7   8      714.38      659.42     32.07 o
   0   7   8      152.58      146.57     14.96 o
   1   7   8      109.77      107.07     16.34 o
   2   7   8      107.91      108.25     13.51 o
   3   7   8       99.05      112.34     12.94 o
   4   7   8       97.32      108.75     10.96 o
   5   7   8        1.32       11.92     11.09 o
   6   7   8       27.91       37.95     12.83 o
   7   7   8       18.71       19.04     10.15 o
   8   7   8        2.17        7.97     11.62 o
   9   7   8       27.03       12.42      9.46 o
  10   7   8        1.47        6.91      9.68 o
 -13   8   8       16.85       27.93      9.68 o
 -12   8   8        0.93        6.18      8.46 o
 -11   8   8        3.57        0.38      8.90 o
 -10   8   8       18.72       31.96      8.76 o
  -9   8   8        1.77       24.05      8.90 o
  -8   8   8       87.63       94.07      9.78 o
  -7   8   8       18.91       28.40     10.13 o
  -6   8   8        2.62       -4.94      9.89 o
  -5   8   8      783.24      739.93     28.13 o
  -4   8   8      237.81      226.75     13.36 o
  -3   8   8       52.54       59.76     12.31 o
  -2   8   8       51.50       53.97     14.42 o
  -1   8   8       24.76       33.42     14.21 o
   0   8   8        2.80       -6.49     15.80 o
   1   8   8      298.64      292.95     48.72 o
   2   8   8        0.86       16.90     13.76 o
   3   8   8       16.82       15.78     11.85 o
   4   8   8      138.89      116.94     12.18 o
   5   8   8      121.56      141.77     12.94 o
   6   8   8       30.38       39.28     10.49 o
   7   8   8       42.88       47.63     10.24 o
   8   8   8        1.56       -5.46     13.08 o
   9   8   8        5.51       -4.13      9.95 o
 -12   9   8        1.81        5.10     10.22 o
 -11   9   8        2.56        7.14      9.98 o
 -10   9   8        3.61       -9.19      9.60 o
  -9   9   8        8.47       28.68      9.48 o
  -8   9   8       13.74        0.96      9.46 o
  -7   9   8       76.45       88.97     10.54 o
  -6   9   8       50.43       56.24      9.99 o
  -5   9   8       59.45       52.25     10.99 o
  -4   9   8      107.36       95.30     10.70 o
  -3   9   8       39.98       55.20     12.40 o
  -2   9   8       12.41       15.14     12.43 o
  -1   9   8      163.16      149.01     13.84 o
   0   9   8        1.17      -22.77     13.44 o
   1   9   8       60.72       70.68     13.22 o
   2   9   8      144.18      134.21     23.86 o
   3   9   8       28.57       28.03     11.70 o
   4   9   8       22.97       40.29     11.39 o
   5   9   8        5.88        2.33     12.03 o
   6   9   8        1.57       11.52     11.40 o
   7   9   8        0.00        3.90     10.98 o
   8   9   8       41.71       27.11     13.22 o
 -11  10   8        9.30       -0.42     12.89 o
 -10  10   8       33.52       36.22     10.51 o
  -9  10   8        0.56       15.71     11.56 o
  -7  10   8       11.40        2.03      9.83 o
  -6  10   8       26.45       30.92     10.32 o
  -5  10   8       25.74       21.61     11.01 o
  -4  10   8       15.65       39.93     11.71 o
  -3  10   8        2.04        0.86     10.83 o
  -2  10   8        5.93       14.62     11.83 o
  -1  10   8       99.25      110.79     16.31 o
   2  10   8        7.47       30.24     13.26 o
   3  10   8        2.87       -2.98     12.98 o
   4  10   8        0.57       -3.27     11.52 o
   5  10   8        0.95        1.83     12.02 o
   6  10   8        6.45       11.45     11.17 o
  -9  11   8        7.88       -3.84     10.70 o
  -8  11   8        8.09       21.73      9.89 o
  -7  11   8        0.17       19.98     10.17 o
  -6  11   8        6.09       24.50     10.45 o
  -5  11   8       92.53      102.60     10.46 o
  -4  11   8       41.68       66.68     10.73 o
  -3  11   8        1.70       16.87     11.20 o
  -2  11   8       42.22       56.94     14.28 o
  -1  11   8        5.55       15.88     28.30 o
   0  11   8        9.78       -7.58     14.52 o
   1  11   8        0.21        6.26     14.29 o
   2  11   8        7.04       15.76     13.25 o
   3  11   8       46.01       58.53     14.65 o
   4  11   8       11.65       -5.37     14.39 o
   5  11   8        9.22        8.45     12.41 o
  -6  12   8        1.63        6.96     11.04 o
  -5  12   8       10.49       11.60     11.26 o
  -4  12   8        2.49        1.64     11.93 o
  -3  12   8        0.52      -19.93     13.40 o
  -2  12   8        0.78       14.57     21.06 o
  -1  12   8       11.31       17.86     16.15 o
   0  12   8        1.22       11.74     30.91 o
   1  12   8        7.12       -2.33     13.55 o
   2  12   8        0.53       -1.88     13.95 o
 -17   1   9        0.00       10.30      9.17 o
 -16   1   9        7.51        3.75     10.09 o
 -15   1   9       15.36        9.76      8.71 o
 -14   1   9        1.29       18.86      8.37 o
 -12   1   9        0.26      -13.46      8.37 o
 -11   1   9      142.00      147.32      9.33 o
 -10   1   9      561.12      554.02     13.17 o
  -9   1   9      447.53      482.61     10.19 o
  -8   1   9       49.05       42.01      9.15 o
  -7   1   9      344.91      327.31     11.12 o
  -6   1   9      539.09      514.22     19.49 o
  -5   1   9      652.82      655.16     29.25 o
  -4   1   9        4.51       13.65     11.41 o
  -3   1   9      344.43      308.98     20.24 o
  -2   1   9      864.58      804.80     20.91 o
  -1   1   9       51.42       49.36     13.66 o
   0   1   9      264.94      264.42     14.40 o
   1   1   9      658.15      659.22     32.14 o
   2   1   9       50.47       53.90     11.07 o
   3   1   9       22.36       22.42     13.35 o
   4   1   9       65.90       79.08     10.50 o
   5   1   9       38.72       40.37     10.64 o
   6   1   9       26.33       33.68      9.89 o
   7   1   9       15.20       34.24     12.09 o
   8   1   9      268.20      257.43      8.99 o
   9   1   9      203.87      188.42     12.73 o
  10   1   9       42.79       15.89     13.16 o
  11   1   9        8.22       12.89      8.84 o
  12   1   9       11.86        8.35     10.37 o
 -17   2   9        0.53        2.15     10.65 o
 -16   2   9        0.84        8.39      8.19 o
 -15   2   9        0.32        9.64      8.73 o
 -14   2   9        0.06       15.89      8.64 o
 -13   2   9      167.03      164.85     12.12 o
 -12   2   9      143.41      152.81      8.56 o
 -11   2   9      574.49      546.15     12.59 o
 -10   2   9      241.64      229.75     10.93 o
  -9   2   9       18.74       19.41     10.96 o
  -8   2   9      213.49      241.37     10.45 o
  -7   2   9      314.52      305.22      9.87 o
  -6   2   9      105.61      124.06     11.35 o
  -5   2   9      163.69      192.58     12.00 o
  -4   2   9       10.27       19.94     12.21 o
  -3   2   9     2786.46     2688.81    162.16 o
  -2   2   9        0.10        3.15     13.19 o
  -1   2   9       85.50       85.48     13.38 o
   0   2   9        3.98        4.71     12.60 o
   1   2   9     1102.23     1119.66     61.37 o
   2   2   9      236.80      256.42     11.31 o
   3   2   9      196.13      189.22     11.59 o
   4   2   9      218.98      244.41     11.51 o
   5   2   9        2.75       17.24      9.86 o
   6   2   9       85.29       87.40     14.37 o
   7   2   9       18.94       33.56      8.92 o
   8   2   9      190.21      196.08      9.75 o
   9   2   9      116.53      133.26      9.05 o
  10   2   9        2.13        4.93      9.21 o
  11   2   9        0.77        4.61      9.09 o
 -16   3   9        5.00       13.60      8.97 o
 -15   3   9       12.49       -4.18     10.79 o
 -14   3   9       91.74       90.32     14.17 o
 -13   3   9       34.68       32.75      7.81 o
 -12   3   9      136.43      109.60      8.08 o
 -11   3   9        5.78       10.53      9.21 o
 -10   3   9       67.63       80.79      8.69 o
  -9   3   9        2.62        7.88      9.23 o
  -8   3   9      195.44      197.03      9.02 o
  -7   3   9      429.60      423.05     12.35 o
  -6   3   9      468.13      495.55     24.60 o
  -4   3   9      184.91      209.34     12.35 o
  -3   3   9      443.65      432.39     26.14 o
  -2   3   9       48.04       57.44     13.47 o
  -1   3   9     1080.22      996.77     91.52 o
   0   3   9       77.90       64.69     12.70 o
   1   3   9      271.22      268.43     12.99 o
   2   3   9       22.29       25.28     10.95 o
   3   3   9      137.53      142.34     11.96 o
   4   3   9       19.25       30.27     10.35 o
   5   3   9       17.19       32.24      9.95 o
   6   3   9       20.22       26.88     12.64 o
   7   3   9       46.81       49.99     11.23 o
   8   3   9       78.30       66.14      8.72 o
   9   3   9      114.98      106.65     12.36 o
  10   3   9       39.07       52.15      8.95 o
  11   3   9        7.21       13.83      8.71 o
 -16   4   9        2.71        3.56      9.59 o
 -15   4   9       25.53       28.98      9.56 o
 -14   4   9        2.69       12.61     10.31 o
 -13   4   9       25.78       43.92      8.58 o
 -12   4   9      293.31      268.87     18.37 o
 -11   4   9      117.73      101.10     15.43 o
 -10   4   9      128.13      140.62      9.13 o
  -9   4   9        6.96       21.01      9.25 o
  -8   4   9      577.95      583.99     16.11 o
  -7   4   9      628.19      640.86     26.78 o
  -6   4   9       63.13       84.79     10.24 o
  -5   4   9       15.74       23.07     11.10 o
  -4   4   9      225.50      209.65     13.58 o
  -3   4   9      345.62      344.94     18.42 o
  -2   4   9      412.33      339.71     15.51 o
  -1   4   9      110.08       80.69     15.24 o
   0   4   9      461.32      469.98     58.30 o
   1   4   9      169.64      182.35     14.27 o
   2   4   9       40.41       63.91     11.85 o
   3   4   9      278.00      287.31     11.42 o
   4   4   9       31.79       27.29     11.67 o
   5   4   9      455.75      450.42     10.87 o
   6   4   9       86.70       98.17      9.45 o
   7   4   9       10.42        6.91     11.34 o
   8   4   9      112.47      110.84      9.40 o
   9   4   9        2.64       17.27      8.84 o
  10   4   9       29.97       12.70      9.11 o
 -15   5   9       87.04       79.59      8.68 o
 -14   5   9       32.77       27.53      8.42 o
 -13   5   9       32.20       26.57      9.28 o
 -12   5   9       33.84       35.64      8.39 o
 -11   5   9       53.96       72.91      9.55 o
 -10   5   9      104.56       96.98      9.06 o
  -9   5   9      145.05      147.63      9.54 o
  -8   5   9       31.63       26.42      9.26 o
  -7   5   9      584.60      587.97     21.73 o
  -6   5   9      794.75      762.68     50.17 o
  -5   5   9       16.01       14.83     11.98 o
  -4   5   9     2031.60     1765.35    119.61 o
  -2   5   9      572.50      521.88     23.10 o
  -1   5   9      232.52      223.00     19.28 o
   0   5   9       61.86       90.87     16.75 o
   1   5   9      242.04      250.51     34.60 o
   2   5   9      195.17      215.28     18.24 o
   3   5   9       22.70       46.20     23.16 o
   4   5   9      385.03      419.25     27.88 o
   5   5   9      444.73      455.25     25.07 o
   6   5   9      121.81      120.13      9.59 o
   7   5   9       50.61       44.14      9.58 o
   8   5   9        0.54        1.68      8.77 o
   9   5   9       42.08       41.61      9.23 o
  10   5   9        7.00        4.39      9.79 o
 -15   6   9        6.51       27.73      9.64 o
 -14   6   9        3.66        8.32      9.21 o
 -13   6   9       51.44       49.98      8.66 o
 -12   6   9      141.41      135.91      9.25 o
 -11   6   9        2.00       13.29      8.32 o
 -10   6   9       19.07       10.21      9.19 o
  -9   6   9       14.11       30.28      9.04 o
  -8   6   9       22.43       34.11      9.47 o
  -7   6   9       16.88       10.57     11.29 o
  -6   6   9      248.37      261.38     17.64 o
  -5   6   9      912.82      889.68     54.58 o
  -4   6   9        1.42       14.20     12.97 o
  -3   6   9       83.33       85.16     26.51 o
  -2   6   9      929.20      795.18     32.37 o
  -1   6   9        8.65       26.28     15.29 o
   0   6   9       32.56       33.86     27.98 o
   1   6   9       30.09       76.07     24.87 o
   2   6   9      146.00      155.30     21.18 o
   3   6   9        0.57       17.68     11.36 o
   4   6   9      143.39      145.20     13.04 o
   5   6   9      177.57      192.33     17.99 o
   6   6   9      403.33      418.60     22.00 o
   7   6   9        0.63        1.78      9.48 o
   8   6   9       62.58       60.58     11.69 o
   9   6   9        1.35        7.38     11.25 o
  10   6   9        0.00       -0.42      9.68 o
 -14   7   9       39.13       43.86     15.19 o
 -13   7   9       17.75       18.35      9.41 o
 -12   7   9       80.39       74.09      9.27 o
 -11   7   9       93.52       98.27     12.01 o
 -10   7   9      127.36      130.99     10.01 o
  -9   7   9       71.94       69.80      9.36 o
  -8   7   9       64.41       60.93      9.65 o
  -7   7   9      587.34      566.73     28.66 o
  -6   7   9      390.74      386.41     27.14 o
  -5   7   9      665.78      605.06     26.69 o
  -4   7   9        6.26        7.66     13.48 o
  -3   7   9      181.51      173.23     24.87 o
  -2   7   9      357.15      320.94     15.40 o
  -1   7   9      535.17      515.90     16.63 o
   0   7   9      957.49      920.53    168.33 o
   1   7   9      836.06      816.52    113.71 o
   2   7   9      312.89      277.72     56.98 o
   3   7   9      350.76      351.50     29.31 o
   4   7   9      372.95      371.65     29.24 o
   5   7   9        0.43      -13.06     11.35 o
   6   7   9       13.70       25.73     10.33 o
   7   7   9        1.02        0.87      9.53 o
   8   7   9        7.16        3.61     13.36 o
   9   7   9        3.37       14.49      9.61 o
 -13   8   9       31.40       41.45      9.61 o
 -12   8   9        0.10       -4.96      9.08 o
 -11   8   9        0.21       22.02      9.78 o
 -10   8   9       34.50       35.73     11.21 o
  -9   8   9        0.79       -1.29      8.74 o
  -8   8   9      104.34      108.32      9.63 o
  -7   8   9        4.80       14.82     10.55 o
  -6   8   9       42.61       48.26     10.32 o
  -5   8   9      431.19      399.45     24.00 o
  -4   8   9        4.82       30.17     12.79 o
  -3   8   9       35.95       29.28     14.51 o
  -2   8   9       31.76       17.65     16.04 o
  -1   8   9      611.77      563.03     79.11 o
   0   8   9     1347.87     1253.18    195.83 o
   1   8   9      252.34      256.19     63.98 o
   2   8   9        1.59       19.89     18.80 o
   3   8   9        0.60       -6.82     12.39 o
   4   8   9      258.92      294.43     23.79 o
   5   8   9        5.30        9.66     11.45 o
   6   8   9        2.44       -1.50     10.82 o
   7   8   9       19.83       -0.12     10.36 o
   8   8   9        1.46       21.74     12.80 o
 -12   9   9       10.13       26.53     10.41 o
 -11   9   9       33.76       23.21      9.18 o
 -10   9   9        0.71       14.26     10.44 o
  -9   9   9        0.20        0.71      9.65 o
  -8   9   9        0.06        9.91      9.37 o
  -7   9   9        5.05        9.02      9.78 o
  -6   9   9       51.76       50.65     10.96 o
  -5   9   9       52.04       53.89     10.90 o
  -4   9   9      436.43      418.99     17.06 o
  -3   9   9       68.88       85.25     14.74 o
  -2   9   9       23.04       33.10     13.50 o
  -1   9   9       38.40       58.58     20.46 o
   0   9   9      714.97      662.99    113.97 o
   1   9   9      380.63      331.49     65.94 o
   2   9   9       54.09       58.99     13.30 o
   3   9   9        0.16       -1.64     14.40 o
   4   9   9       21.31       17.70     12.59 o
   5   9   9        3.46       17.67     11.27 o
   6   9   9       20.82       17.44     11.92 o
   7   9   9       34.90       62.29     16.82 o
 -11  10   9       24.59       34.63     10.78 o
 -10  10   9       18.19       25.64     10.52 o
  -9  10   9       13.94       22.49      9.45 o
  -8  10   9       12.89        9.76      9.59 o
  -7  10   9        5.46       10.27     10.43 o
  -6  10   9      111.93      117.98     10.47 o
  -5  10   9      104.44      107.64     14.49 o
  -4  10   9        1.52       13.62     12.13 o
  -3  10   9        6.04       12.52     16.27 o
  -2  10   9        3.84        5.69     15.64 o
  -1  10   9        0.98       33.86     13.12 o
   0  10   9       16.62       26.78     14.45 o
   1  10   9      153.38      147.57     43.93 o
   2  10   9      159.60      142.70     32.88 o
   3  10   9      112.48      132.74     45.48 o
   4  10   9        2.94        8.37     26.40 o
   6  10   9        9.15       17.67     11.76 o
  -9  11   9        0.47        2.59     12.39 o
  -8  11   9       10.61       15.12     10.20 o
  -7  11   9       31.17       34.51     11.21 o
  -6  11   9        0.63        4.10     11.03 o
  -5  11   9       13.44       13.06     11.93 o
  -4  11   9      184.72      172.84     11.71 o
  -3  11   9       10.34       15.34     13.18 o
  -2  11   9        6.17       38.44     12.83 o
  -1  11   9        8.44        0.01     25.67 o
   0  11   9       21.42       26.31     13.34 o
   1  11   9       11.82        5.78     14.41 o
   2  11   9       14.64       31.35     13.78 o
   3  11   9       71.90       57.84     26.54 o
   4  11   9       46.55       38.57     13.39 o
  -6  12   9       83.73       78.79     11.35 o
  -5  12   9       72.81       54.59     12.17 o
  -4  12   9       11.98        9.87     12.02 o
  -3  12   9        4.61        4.78     13.30 o
  -2  12   9        5.40       11.14     13.66 o
  -1  12   9       15.33       18.17     30.14 o
   0  12   9       44.97       28.05     13.65 o
   1  12   9       21.83       39.43     15.11 o
 -17   0  10        1.17        2.12     13.16 o
 -16   0  10      102.23      112.89     12.62 o
 -14   0  10       34.88       65.32     13.86 o
 -13   0  10       56.21       68.15     19.61 o
 -12   0  10      102.66      120.49     11.80 o
 -11   0  10     2480.67     2377.83     82.94 o
 -10   0  10     1112.53     1062.24     20.35 o
  -9   0  10       46.46       40.95     13.49 o
  -8   0  10      415.07      386.12     24.36 o
  -7   0  10     5678.81     5551.42    277.90 o
  -6   0  10     1376.24     1233.29     94.62 o
  -5   0  10     3890.99     3912.95    293.87 o
  -4   0  10      620.02      646.62     32.74 o
  -3   0  10      172.19      180.05     16.13 o
  -2   0  10      172.68      163.41     18.58 o
  -1   0  10       97.92      108.22     16.29 o
   0   0  10        5.16       10.77     16.45 o
   2   0  10      502.76      547.68     46.54 o
   3   0  10        4.39        3.42     27.73 o
   4   0  10      659.14      663.77     22.69 o
   5   0  10     3269.87     3140.65     75.18 o
   6   0  10      365.59      366.50     12.89 o
   7   0  10      291.46      264.61     21.15 o
   8   0  10        1.70        1.39     25.39 o
   9   0  10        9.92       29.63     30.09 o
  10   0  10       24.00       26.94     12.75 o
  11   0  10        7.89       27.67     36.69 o
 -17   1  10        8.61       11.20      8.53 o
 -16   1  10        2.31        2.22      8.13 o
 -15   1  10       16.55       11.06      8.03 o
 -14   1  10      122.39      109.62      9.86 o
 -13   1  10        9.11       16.83      8.88 o
 -12   1  10      163.83      188.34      8.78 o
 -11   1  10        2.40       15.41      8.98 o
 -10   1  10      214.60      221.28      9.87 o
  -9   1  10      481.85      471.19      9.95 o
  -8   1  10       17.55       32.34      8.90 o
  -7   1  10      496.03      458.62     17.78 o
  -6   1  10      484.35      406.29     13.17 o
  -5   1  10     1797.99     1741.20     89.26 o
  -4   1  10      135.23      134.28     12.22 o
  -3   1  10      449.70      456.42     22.92 o
  -2   1  10      945.71      857.00     14.65 o
  -1   1  10      103.97       95.34     13.76 o
   0   1  10      111.68       99.74     12.06 o
   1   1  10     1796.39     1776.78    112.41 o
   2   1  10      873.49     1031.97     51.07 o
   3   1  10       94.38      109.07     13.58 o
   4   1  10        3.34        8.66     10.97 o
   5   1  10       27.65       43.88     12.22 o
   6   1  10        0.00        4.93      9.32 o
   7   1  10      879.96      896.12     22.80 o
   8   1  10      148.78      148.60     10.23 o
   9   1  10       29.39       20.84      8.45 o
  10   1  10        0.05        1.27      9.21 o
  11   1  10       11.77       29.33      9.66 o
 -17   2  10        4.21       13.91     12.44 o
 -16   2  10        1.93       19.99     10.48 o
 -15   2  10       22.14       25.15      8.26 o
 -14   2  10      174.94      186.31      8.98 o
 -13   2  10        4.24       21.13      9.97 o
 -12   2  10      182.80      168.88      9.08 o
 -11   2  10      211.33      222.24      8.99 o
 -10   2  10      479.77      477.92     20.13 o
  -9   2  10       12.59        5.79      9.02 o
  -8   2  10      433.89      435.88     11.31 o
  -7   2  10       23.55       24.26      8.96 o
  -6   2  10       14.84       34.80      9.09 o
  -5   2  10      218.93      252.32     15.60 o
  -4   2  10      120.03      137.24     11.39 o
  -3   2  10      245.47      239.21     15.28 o
  -2   2  10       80.17       68.18     12.84 o
  -1   2  10       81.14      104.30     13.43 o
   0   2  10      939.47     1044.07     88.32 o
   1   2  10     1086.64     1086.26     67.53 o
   2   2  10      149.07      154.35     11.16 o
   3   2  10      832.56      831.50     28.25 o
   4   2  10      143.84      139.44      9.51 o
   5   2  10       52.62       46.60      9.44 o
   6   2  10       49.37       36.64     11.06 o
   7   2  10       22.47       31.56      8.98 o
   8   2  10       54.46       52.09      9.12 o
   9   2  10      120.27      111.00      9.11 o
  10   2  10        1.81        0.87      9.30 o
  11   2  10        2.00        7.17     11.34 o
 -16   3  10        2.38       22.42     12.05 o
 -15   3  10       22.03       25.40     12.12 o
 -14   3  10       15.88        9.88     10.73 o
 -13   3  10       26.17       42.48      7.85 o
 -12   3  10      165.84      165.69      8.54 o
 -11   3  10       76.07       77.36      8.66 o
 -10   3  10      153.23      157.76      8.88 o
  -9   3  10      874.31      846.95     18.19 o
  -8   3  10      477.48      498.35     10.31 o
  -7   3  10       54.90       62.30      9.81 o
  -6   3  10      236.45      267.11     11.96 o
  -5   3  10       73.16       75.87     10.95 o
  -4   3  10        0.11       -1.56     11.39 o
  -3   3  10     1500.67     1284.06     81.07 o
  -2   3  10      476.97      487.56     30.41 o
  -1   3  10      285.42      238.43     14.32 o
   0   3  10     2259.67     2288.75    153.58 o
   1   3  10        0.10        2.04     12.24 o
   2   3  10      254.75      243.40     11.87 o
   3   3  10       11.15       19.66     10.94 o
   4   3  10      430.33      468.32     13.84 o
   5   3  10        4.82       22.59      9.26 o
   6   3  10      125.29      127.77      9.98 o
   7   3  10      171.40      153.52     12.93 o
   8   3  10       40.34       44.83      8.67 o
   9   3  10       10.21       25.22      9.20 o
  10   3  10       13.71       30.89     10.01 o
  11   3  10       24.85       28.47     10.27 o
 -16   4  10        2.94        8.13      9.20 o
 -15   4  10       78.92       69.50     14.67 o
 -14   4  10        0.40        1.76      8.24 o
 -13   4  10       45.83       56.41     10.01 o
 -12   4  10      106.01      106.25     12.47 o
 -11   4  10        8.82        4.21      8.14 o
 -10   4  10        0.47       16.30      9.21 o
  -9   4  10      140.04      138.41      9.46 o
  -8   4  10      110.41       91.61      9.32 o
  -7   4  10      118.26      125.95     10.28 o
  -6   4  10      342.34      374.86     17.35 o
  -5   4  10      146.07      139.88     11.36 o
  -4   4  10       57.06       56.23     12.22 o
  -3   4  10       99.98      115.60     14.93 o
  -2   4  10      321.19      276.68     16.61 o
  -1   4  10       46.88       34.42     15.65 o
   0   4  10      237.55      206.54     16.12 o
   1   4  10       66.86       81.28     13.11 o
   2   4  10       10.05        3.32     11.86 o
   3   4  10      256.43      248.13     11.14 o
   4   4  10      335.15      349.88     20.68 o
   5   4  10       88.88       70.91     10.02 o
   6   4  10       92.84       76.13      9.92 o
   7   4  10       33.30       50.16     10.87 o
   8   4  10        0.17       18.79      9.82 o
   9   4  10      137.53      106.58     13.41 o
  10   4  10        0.59       -4.84     10.25 o
 -16   5  10        1.16       12.49      8.95 o
 -15   5  10       39.92       61.28     10.51 o
 -14   5  10        0.47        6.96      8.49 o
 -13   5  10      100.38      104.93      8.54 o
 -12   5  10        5.93        8.47      8.67 o
 -11   5  10       41.87       25.64     10.40 o
 -10   5  10        0.97       11.37      8.97 o
  -9   5  10        0.49        3.78      8.95 o
  -8   5  10      133.08      128.04      9.68 o
  -7   5  10      163.34      146.49     13.18 o
  -6   5  10        3.18       13.33     11.08 o
  -5   5  10      208.75      231.10     20.21 o
  -4   5  10      311.60      266.54     13.54 o
  -3   5  10       51.98       46.34     15.12 o
  -2   5  10      103.74       88.09     15.76 o
  -1   5  10       89.43       82.17     16.72 o
   0   5  10       22.41       49.33     14.80 o
   1   5  10      190.84      220.37     41.50 o
   2   5  10       31.77       25.79     12.25 o
   3   5  10      702.03      713.52     25.01 o
   4   5  10      601.67      577.23     37.06 o
   5   5  10        1.14       26.47     10.20 o
   6   5  10        0.42       21.35      9.62 o
   7   5  10       15.98       26.03      9.57 o
   8   5  10       36.37       25.59      9.46 o
   9   5  10        1.44        7.67      9.31 o
  10   5  10       98.09       72.60     15.97 o
 -15   6  10       25.84       24.57      9.61 o
 -14   6  10        6.48        2.10      8.59 o
 -13   6  10        5.40        9.87      8.36 o
 -12   6  10        6.20       20.99      8.69 o
 -11   6  10       57.41       66.57      9.18 o
 -10   6  10      147.36      154.88      9.10 o
  -9   6  10        0.11       10.52     12.51 o
  -8   6  10       24.60       20.80     10.05 o
  -7   6  10     1893.85     1895.64    113.80 o
  -6   6  10        5.09        5.92     12.38 o
  -5   6  10      171.57      174.19     12.12 o
  -4   6  10      126.11      116.66     13.69 o
  -3   6  10      253.97      233.23     40.90 o
  -2   6  10        1.92       17.50     14.81 o
  -1   6  10       26.06       22.07     14.78 o
   0   6  10       38.48       32.89     14.45 o
   1   6  10      117.12       99.97     17.41 o
   2   6  10        0.69       -6.30     13.94 o
   3   6  10      199.28      210.13     13.38 o
   4   6  10       16.23       35.45     11.75 o
   5   6  10       16.57       28.18     10.33 o
   6   6  10       14.29       17.36      9.83 o
   7   6  10       27.46       39.68     10.97 o
   8   6  10        8.73       -5.29     12.16 o
   9   6  10        0.81        2.82      9.69 o
 -14   7  10        0.00       18.31     10.07 o
 -13   7  10        0.75       12.59     11.60 o
 -12   7  10        5.53       22.77      9.43 o
 -11   7  10        4.22       15.75      8.87 o
 -10   7  10        0.25       24.07      9.72 o
  -9   7  10       23.19       27.34      9.81 o
  -8   7  10       44.06       54.64     10.32 o
  -7   7  10       87.88       99.00     17.09 o
  -6   7  10      565.19      536.23     31.20 o
  -5   7  10      146.27      149.62     14.04 o
  -4   7  10       27.68       26.53     14.87 o
  -3   7  10      100.73       75.91     23.60 o
  -2   7  10       16.14        5.15     14.58 o
  -1   7  10       38.33       68.68     15.11 o
   0   7  10      226.24      181.96     17.05 o
   1   7  10       24.11       32.56     13.96 o
   2   7  10       34.15       45.38     13.44 o
   3   7  10      117.62      110.34     12.08 o
   4   7  10       48.41       54.01     11.21 o
   5   7  10       13.78       19.11     10.42 o
   6   7  10      130.29      129.21     10.62 o
   7   7  10        7.70       15.72      9.80 o
   8   7  10       11.84       13.93     12.65 o
   9   7  10       13.00       27.55      9.91 o
 -13   8  10        1.34        7.31      9.76 o
 -12   8  10       27.15       32.74      9.57 o
 -11   8  10      100.84       98.72      9.47 o
 -10   8  10       12.84       19.94      8.83 o
  -9   8  10        3.62        9.30      9.44 o
  -8   8  10        7.11        9.58      9.98 o
  -7   8  10       58.69       63.77     10.35 o
  -6   8  10       76.93       80.64     11.11 o
  -5   8  10        0.12       12.41     12.07 o
  -4   8  10       65.53       58.37     17.04 o
  -3   8  10        5.40       -5.69     13.89 o
  -2   8  10       44.54       55.41     15.31 o
  -1   8  10       93.40       84.51     28.66 o
   0   8  10      118.93      146.92     21.48 o
   1   8  10      153.15      156.01     34.71 o
   2   8  10        8.98       13.26     13.54 o
   3   8  10        1.74        5.22     20.45 o
   4   8  10       22.26       32.25     11.81 o
   5   8  10       67.54       70.02     19.28 o
   6   8  10       49.68       56.65     10.71 o
   7   8  10       11.45       21.49     11.50 o
   8   8  10        0.01        3.65     12.77 o
 -12   9  10       15.96       20.32     10.51 o
 -11   9  10       14.72       23.33      9.68 o
 -10   9  10        3.20       -0.40      9.45 o
  -9   9  10        8.86       19.35      9.71 o
  -8   9  10        0.07       -5.22     10.13 o
  -7   9  10      131.11      132.00     10.94 o
  -6   9  10        7.32       -4.82     10.61 o
  -5   9  10       95.91       91.10     11.25 o
  -4   9  10      189.53      179.26     14.50 o
  -3   9  10      188.78      179.17     13.71 o
  -2   9  10       56.47       42.27     13.56 o
  -1   9  10      189.97      186.65     23.21 o
   0   9  10       22.78       53.29     14.84 o
   1   9  10      134.60      145.47     34.85 o
   2   9  10       10.67       22.53     24.03 o
   3   9  10       11.11       -2.26     12.84 o
   4   9  10        0.04      -25.68     13.25 o
   5   9  10        8.14        4.72     12.07 o
   6   9  10       11.48       40.55     13.32 o
   7   9  10       19.29       26.61     11.47 o
 -11  10  10       11.57       15.24     10.05 o
 -10  10  10       19.06       25.13     10.38 o
  -9  10  10        4.81       14.57      9.81 o
  -8  10  10        0.76       16.11     10.59 o
  -7  10  10        6.96       19.70     10.19 o
  -6  10  10        2.01        7.94     11.60 o
  -5  10  10      172.48      175.77     12.58 o
  -4  10  10      237.90      229.80     13.83 o
  -3  10  10       28.40       45.35     13.21 o
  -2  10  10       93.20      100.53     13.32 o
  -1  10  10       27.98       47.24     14.38 o
   0  10  10        4.83        9.35     12.86 o
   1  10  10      257.82      213.05     41.64 o
   2  10  10       19.26      -13.35     13.31 o
   3  10  10       45.32       67.78     27.51 o
   4  10  10        1.79        6.00     13.36 o
   5  10  10        0.07        6.11     26.93 o
  -9  11  10        5.73       16.88     10.74 o
  -8  11  10        1.25        5.68     10.76 o
  -7  11  10        2.19        4.05     11.99 o
  -6  11  10       18.96       32.86     10.87 o
  -5  11  10       36.45       30.53     11.78 o
  -4  11  10        0.45       12.64     33.01 o
  -3  11  10        0.25       -8.27     16.26 o
  -2  11  10       32.45       39.47     20.57 o
  -1  11  10       13.03       10.30     13.02 o
   0  11  10       36.00       32.90     20.88 o
   1  11  10        8.51       13.34     18.20 o
   2  11  10       39.50       13.53     14.54 o
   3  11  10        1.14       41.62     25.45 o
  -5  12  10       25.94       22.50     14.82 o
  -4  12  10        6.27       32.04     13.71 o
  -3  12  10       14.10        8.89     17.61 o
  -2  12  10       12.76       25.06     31.54 o
  -1  12  10        0.16       -1.15     16.32 o
   0  12  10        0.48        7.77     14.76 o
 -17   1  11        0.74       -5.01      8.93 o
 -16   1  11        6.03       16.28      9.02 o
 -15   1  11       44.53       36.46      8.45 o
 -14   1  11        0.38        8.93      7.96 o
 -13   1  11       78.92       80.72      8.03 o
 -12   1  11       45.90       48.51      8.23 o
 -11   1  11       86.51       74.82      8.73 o
 -10   1  11       22.89       25.08      8.74 o
  -9   1  11        3.55       20.40      8.90 o
  -8   1  11      100.53       98.69      9.71 o
  -6   1  11       12.42       14.99     11.77 o
  -5   1  11       90.81      113.20     10.65 o
  -4   1  11        2.65        2.05     11.56 o
  -3   1  11        2.16       -0.43     11.98 o
  -2   1  11       52.96       54.21     12.12 o
  -1   1  11      401.66      392.58     20.91 o
   0   1  11      109.71      104.55     12.66 o
   1   1  11       71.80       67.61     11.45 o
   3   1  11      269.26      317.09     15.83 o
   5   1  11       74.64       78.95     10.82 o
   6   1  11        8.85        1.52      8.34 o
   7   1  11       48.43       55.73      8.78 o
   8   1  11        5.44       13.21      8.78 o
   9   1  11       42.63       21.19      9.30 o
  10   1  11       10.08       16.91     10.74 o
  11   1  11        6.86        3.91      9.72 o
 -17   2  11        4.44       19.67      8.50 o
 -16   2  11       16.24       16.90      8.59 o
 -15   2  11        1.74        7.25     11.20 o
 -14   2  11       44.04       33.74      8.35 o
 -13   2  11       50.86       57.73      8.06 o
 -12   2  11        5.68        9.32      8.28 o
 -11   2  11      390.61      374.98     12.01 o
 -10   2  11     1310.06     1306.19     38.21 o
  -9   2  11      382.26      380.12     14.76 o
  -8   2  11      694.19      666.43     22.18 o
  -7   2  11      203.81      204.59     11.00 o
  -6   2  11       98.36      108.74     10.25 o
  -5   2  11       72.99       67.16     11.07 o
  -4   2  11      963.85      953.27     53.46 o
  -3   2  11      737.35      753.21     37.60 o
  -2   2  11       15.58       15.37     12.65 o
  -1   2  11     1635.50     1658.20    106.06 o
   0   2  11      125.31      101.45     12.81 o
   2   2  11      737.09      774.32     36.60 o
   3   2  11       10.61       25.86     10.59 o
   4   2  11        0.00        7.96      9.41 o
   5   2  11       25.27       38.84     10.14 o
   6   2  11       30.50       40.37     11.55 o
   7   2  11       11.76       22.83      9.61 o
   8   2  11        6.53       17.25      9.17 o
   9   2  11        1.15        0.45     10.14 o
  10   2  11       22.06        9.24      9.61 o
 -16   3  11        3.97        4.30      9.77 o
 -14   3  11        1.04       20.66      8.51 o
 -13   3  11       46.50       49.68      8.71 o
 -12   3  11        1.27        2.63      7.96 o
 -11   3  11        2.88       12.23      8.04 o
 -10   3  11      114.56      115.15     10.07 o
  -9   3  11      111.69      126.89      8.72 o
  -8   3  11       93.09       85.49     10.46 o
  -7   3  11        1.63       -2.78     10.67 o
  -6   3  11      106.64      110.94     12.48 o
  -5   3  11       35.53       47.55     10.95 o
  -4   3  11       53.78       48.19     11.85 o
  -3   3  11       50.10       44.00     12.29 o
  -2   3  11        0.11        7.97     13.89 o
  -1   3  11      286.66      264.12     17.28 o
   0   3  11      234.88      188.74     14.56 o
   1   3  11      582.71      582.15     22.00 o
   2   3  11     2028.88     1970.20     71.27 o
   4   3  11       24.80       24.66     10.19 o
   5   3  11       41.24       51.87      9.92 o
   6   3  11       78.65       81.94      9.67 o
   7   3  11        4.14        0.56      8.81 o
   8   3  11      129.46      126.04      9.42 o
   9   3  11      101.71      104.15     12.69 o
  10   3  11        7.44        7.67      9.50 o
 -16   4  11       46.18       38.92      9.06 o
 -15   4  11        1.78        4.65      8.29 o
 -14   4  11        8.22       -8.90     10.67 o
 -13   4  11        1.11        8.30     19.88 o
 -12   4  11        9.72       28.86      8.83 o
 -11   4  11       45.09       64.95     10.49 o
 -10   4  11      267.28      265.29      9.65 o
  -9   4  11      225.54      229.25     16.77 o
  -8   4  11       91.72      105.28      9.46 o
  -7   4  11       32.48       18.08     10.10 o
  -6   4  11       26.41        9.67     11.12 o
  -5   4  11       58.13       49.46     12.01 o
  -4   4  11      523.16      442.81     25.94 o
  -3   4  11      179.82      166.57     19.36 o
  -2   4  11       14.19        6.55     15.90 o
  -1   4  11      198.14      172.76     16.30 o
   0   4  11      393.34      406.01     21.54 o
   1   4  11       73.63       74.17     13.51 o
   2   4  11       98.86      101.94     12.03 o
   3   4  11      599.50      597.53     26.94 o
   4   4  11      110.07      110.31     10.79 o
   5   4  11       47.71       33.58     11.37 o
   6   4  11       62.38       70.92     12.25 o
   7   4  11        1.53        4.20     11.68 o
   8   4  11       58.25       60.19      9.70 o
   9   4  11       14.67       23.83     10.02 o
  10   4  11       16.16       17.01      9.91 o
 -15   5  11        0.06       11.38     14.31 o
 -14   5  11       19.99       17.57      8.89 o
 -13   5  11        0.00        1.58      9.03 o
 -12   5  11        1.82       -1.19      8.61 o
 -11   5  11      161.82      153.08      8.71 o
 -10   5  11       12.16       19.24      9.29 o
  -9   5  11       73.48       62.29     10.14 o
  -8   5  11     1975.30     1950.05    100.12 o
  -7   5  11      303.80      260.78     15.76 o
  -6   5  11      134.75      136.04     10.89 o
  -5   5  11      242.63      226.94     18.27 o
  -4   5  11        2.13        7.14     14.59 o
  -3   5  11      426.80      363.72     22.93 o
  -2   5  11      599.76      545.30     17.57 o
  -1   5  11      133.46      139.20     14.99 o
   0   5  11       46.59       58.00     14.53 o
   1   5  11       22.23       15.43     23.89 o
   2   5  11      186.77      219.71     14.04 o
   3   5  11       55.40       70.31     12.91 o
   4   5  11        3.91       15.50     11.10 o
   5   5  11       57.03       57.39     10.61 o
   6   5  11       80.62       82.49     16.11 o
   7   5  11        8.07       -0.95     11.75 o
   8   5  11        8.65       15.24      9.09 o
   9   5  11       21.09       23.74      9.29 o
 -15   6  11       15.34       22.12     11.23 o
 -14   6  11        1.27       16.08      9.00 o
 -13   6  11        1.54       -3.66      8.51 o
 -12   6  11       75.03       70.97      8.97 o
 -11   6  11       39.09       50.58      9.22 o
 -10   6  11       14.03       16.83      9.33 o
  -9   6  11        5.69        4.58     11.23 o
  -8   6  11      447.20      443.15     24.16 o
  -7   6  11      389.39      398.94     15.91 o
  -6   6  11        0.66       -3.29     10.97 o
  -5   6  11        7.75       17.07     12.06 o
  -4   6  11      125.30      137.84     14.72 o
  -3   6  11        0.62      -11.23     14.47 o
  -1   6  11        6.45       11.12     14.72 o
   0   6  11       88.35       86.70     15.80 o
   1   6  11      256.54      247.80     14.35 o
   2   6  11       11.74       30.74     19.59 o
   3   6  11       48.74       37.17     11.35 o
   4   6  11      373.81      374.86     19.53 o
   5   6  11       14.53       21.98     10.93 o
   6   6  11       34.04       29.90     10.14 o
   7   6  11       63.46       84.96     19.24 o
   8   6  11        5.90       12.30     11.75 o
   9   6  11       81.77       77.57      9.98 o
 -14   7  11        2.94       20.25     10.32 o
 -13   7  11       10.95       22.98      9.45 o
 -12   7  11       20.44       18.21     10.26 o
 -11   7  11       71.12       60.68      9.06 o
 -10   7  11       60.35       64.53      9.48 o
  -9   7  11        4.68       14.03     10.31 o
  -8   7  11       42.71       34.24      9.66 o
  -7   7  11       64.48       57.19     10.67 o
  -6   7  11      221.93      230.72     13.95 o
  -5   7  11      457.24      435.87     28.99 o
  -4   7  11        1.24        6.88     14.36 o
  -3   7  11       34.99       37.87     14.48 o
  -2   7  11        8.65       -3.92     14.28 o
  -1   7  11      145.22       93.39     18.50 o
   0   7  11        3.02       -3.80     19.98 o
   1   7  11       19.04       36.00     13.13 o
   2   7  11        1.84      -13.91     13.01 o
   3   7  11        7.46       33.93     17.17 o
   4   7  11       12.51       29.33     11.97 o
   5   7  11       67.10       66.70     10.71 o
   6   7  11        7.87      -11.77     11.02 o
   7   7  11        1.87        6.75     12.53 o
   8   7  11       25.30       27.62     13.29 o
 -13   8  11        2.23        2.15      9.81 o
 -12   8  11        0.02       12.34      8.94 o
 -11   8  11        3.88        7.90      8.97 o
 -10   8  11       14.14       24.81      9.94 o
  -9   8  11       16.06       18.77     10.01 o
  -8   8  11       44.64       39.91      9.70 o
  -7   8  11        2.93       23.00     10.91 o
  -6   8  11       50.20       45.44     11.10 o
  -5   8  11      144.47      134.69     12.31 o
  -4   8  11      437.49      462.02     15.47 o
  -3   8  11        1.68        2.21     35.33 o
  -2   8  11      805.44      774.06     66.66 o
  -1   8  11      153.23      203.78     26.28 o
   0   8  11       78.38       80.28     13.47 o
   1   8  11       43.77       69.06     13.31 o
   2   8  11      100.23      103.58     26.06 o
   3   8  11        3.01       14.20     12.92 o
   4   8  11        4.32       23.71     12.62 o
   5   8  11       27.16       15.92     11.17 o
   6   8  11       43.74       21.44     11.04 o
   7   8  11        0.76       -1.51     10.90 o
 -12   9  11        2.10       19.66     10.35 o
 -11   9  11        0.73        0.71      9.88 o
 -10   9  11        1.14        6.97      9.51 o
  -9   9  11        8.09       18.23      9.87 o
  -8   9  11       58.56       51.46     10.49 o
  -7   9  11        5.04        6.82     11.63 o
  -6   9  11        7.23        5.14     11.00 o
  -5   9  11      273.91      271.36     19.11 o
  -4   9  11       82.74       78.14     21.52 o
  -3   9  11       18.47        7.40     13.82 o
  -2   9  11       19.68       21.16     13.32 o
   0   9  11       55.09       64.02     13.24 o
   1   9  11        2.26       24.81     13.27 o
   2   9  11       27.17        3.55     12.90 o
   3   9  11        5.66       10.38     15.02 o
   4   9  11       52.53       29.55     21.20 o
   5   9  11       17.79       14.02     19.68 o
   6   9  11       15.90       40.48     12.14 o
 -10  10  11        4.51       28.20      9.92 o
  -9  10  11       16.41        3.15     11.69 o
  -8  10  11        2.96       17.92     10.27 o
  -7  10  11       13.16       12.70     10.59 o
  -6  10  11       18.67       42.84     12.36 o
  -5  10  11       89.02       89.50     12.98 o
  -4  10  11       73.07      101.96     13.00 o
  -3  10  11       20.96        7.07     12.75 o
  -2  10  11        0.00        6.08     31.53 o
  -1  10  11       85.94       74.69     29.61 o
   0  10  11       10.89        1.47     21.12 o
   1  10  11       45.19       22.42     27.31 o
   2  10  11      113.64      122.55     41.80 o
   3  10  11       41.00       37.86     13.55 o
   4  10  11        0.93       36.44     13.44 o
  -8  11  11        0.69        7.36     11.59 o
  -7  11  11        3.89       -4.01     11.31 o
  -6  11  11        4.93       -7.96     12.02 o
  -5  11  11        3.04      -10.91     16.97 o
  -4  11  11       16.24        6.82     13.02 o
  -3  11  11        3.71       12.85     12.98 o
  -2  11  11        5.29       11.55     14.15 o
  -1  11  11       18.96       25.32     13.24 o
   0  11  11        3.06        4.11     31.64 o
   1  11  11        9.46       15.87     20.68 o
   2  11  11       14.12        6.46     30.94 o
  -4  12  11        0.39      -17.70     13.20 o
  -3  12  11       31.48       37.06     16.10 o
 -17   0  12       26.79       29.81     15.41 o
 -16   0  12      213.57      196.11     14.54 o
 -15   0  12        0.06       -3.87     14.28 o
 -14   0  12        0.74       -1.76     23.61 o
 -13   0  12       93.11      106.31     12.44 o
 -12   0  12      379.96      403.38     18.22 o
 -11   0  12      651.35      637.26     25.11 o
 -10   0  12      243.60      242.16     13.59 o
  -9   0  12     2031.93     2032.05    142.26 o
  -8   0  12      352.73      342.73     25.20 o
  -7   0  12      625.28      616.68     37.31 o
  -6   0  12      266.81      308.48     31.65 o
  -5   0  12      649.47      672.00     85.58 o
  -4   0  12      345.01      383.64     37.53 o
  -3   0  12     1449.66     1361.69     28.54 o
  -2   0  12      562.55      540.16     31.56 o
  -1   0  12       32.29       47.46     15.27 o
   0   0  12       10.91       13.15     28.89 o
   1   0  12      212.49      231.11     16.68 o
   2   0  12        1.59       12.54     14.18 o
   3   0  12      203.36      247.50     30.19 o
   4   0  12      394.00      347.83     26.59 o
   5   0  12      331.35      289.83     13.71 o
   6   0  12      225.06      213.05     15.55 o
   7   0  12      258.44      247.43     13.98 o
   8   0  12      140.02      138.96     12.44 o
   9   0  12        5.84       14.97     13.04 o
  10   0  12        0.00        8.68     15.01 o
 -17   1  12        8.69        2.42      9.03 o
 -16   1  12        8.35        9.86      8.19 o
 -15   1  12        0.67       12.73      9.57 o
 -14   1  12        0.79       16.61      8.38 o
 -13   1  12        0.08       11.55      7.92 o
 -12   1  12        0.13       -0.21      8.22 o
 -11   1  12      718.07      663.31     20.51 o
 -10   1  12     1046.78      998.64     35.39 o
  -9   1  12      264.51      250.22     10.30 o
  -8   1  12      137.64      130.53      9.80 o
  -7   1  12       67.73       78.53     10.01 o
  -6   1  12        0.04       13.60     10.08 o
  -5   1  12      952.19     1033.38     61.14 o
  -4   1  12       60.67       68.80     12.37 o
  -3   1  12      727.10      716.39     25.36 o
  -2   1  12      550.20      508.76     13.88 o
  -1   1  12        3.55       16.57     12.46 o
   0   1  12        1.01       -7.61     12.16 o
   1   1  12       16.42       27.50     12.23 o
   2   1  12      162.41      188.34     12.15 o
   3   1  12     1857.02     1897.75    132.79 o
   4   1  12      623.18      643.58     31.91 o
   5   1  12       60.93       70.97     12.05 o
   6   1  12       78.63       96.95      9.67 o
   7   1  12       35.93       35.65      8.82 o
   8   1  12        4.75        3.18      9.46 o
   9   1  12       25.74       16.90      9.42 o
  10   1  12        0.57        1.81     10.38 o
 -17   2  12       14.07        9.05      8.86 o
 -16   2  12        2.79       16.72      8.64 o
 -15   2  12        7.08       23.20      8.98 o
 -14   2  12       48.39       45.07      9.34 o
 -13   2  12        6.33       17.28      8.01 o
 -12   2  12      124.34      135.22      9.11 o
 -11   2  12      140.14      142.88      9.09 o
 -10   2  12      105.00      119.46      9.06 o
  -9   2  12       43.99       66.96      9.37 o
  -8   2  12        0.62       15.77      9.71 o
  -7   2  12      169.07      180.75     11.49 o
  -6   2  12      199.05      213.88     15.83 o
  -5   2  12        5.45       31.26     11.60 o
  -4   2  12      868.97      777.31     53.28 o
  -3   2  12     2304.00     2075.59     81.64 o
  -2   2  12       33.51       32.36     12.49 o
  -1   2  12        6.88        2.94     12.70 o
   0   2  12      169.41      160.76     12.04 o
   1   2  12       26.90       16.94     12.65 o
   2   2  12      167.07      174.08     11.09 o
   3   2  12       92.39      103.49     10.90 o
   4   2  12        7.22       12.08      9.40 o
   5   2  12       17.40       27.46      9.16 o
   6   2  12       18.87       17.61     11.46 o
   7   2  12        3.44       12.37     10.04 o
   8   2  12       55.32       60.43      9.37 o
   9   2  12       49.83       44.51     10.22 o
  10   2  12      100.94       78.01      9.22 o
 -16   3  12        5.84       12.28      8.28 o
 -15   3  12       19.13       13.29      8.02 o
 -14   3  12       34.99       44.66      8.00 o
 -13   3  12       64.40       66.42      8.34 o
 -12   3  12       13.47       14.53      8.72 o
 -11   3  12       26.49        4.58      8.26 o
 -10   3  12       23.53       22.46     10.54 o
  -9   3  12       69.80       69.99      9.00 o
  -8   3  12       78.01       96.64     10.13 o
  -7   3  12       19.63       33.57     11.03 o
  -6   3  12       56.13       64.20     10.80 o
  -5   3  12       79.14       60.47     11.80 o
  -4   3  12      114.44       83.11     12.41 o
  -3   3  12      142.70      168.97     14.09 o
  -2   3  12     1537.49     1376.32     73.69 o
  -1   3  12      400.88      404.14     22.08 o
   0   3  12        5.59       16.13     13.95 o
   1   3  12      358.90      307.81     23.68 o
   2   3  12      736.09      706.28     32.12 o
   3   3  12       25.94       24.14     10.36 o
   4   3  12       11.91       22.07     10.45 o
   5   3  12        8.79        8.12     10.10 o
   6   3  12        1.98       26.06      9.47 o
   7   3  12        9.21        2.15      8.73 o
   8   3  12       14.22       13.79      8.83 o
   9   3  12       23.91       27.25      9.48 o
  10   3  12        6.72        0.72     10.35 o
 -16   4  12        0.55       -2.39     11.83 o
 -15   4  12       13.64       10.50      9.44 o
 -14   4  12        4.98       16.91     10.39 o
 -13   4  12       60.18       57.72      9.43 o
 -12   4  12        0.64       -1.69      8.33 o
 -11   4  12        6.07       12.18      8.09 o
 -10   4  12      124.56      132.67      9.75 o
  -9   4  12       46.81       51.95     10.29 o
  -8   4  12      918.33      927.79     38.88 o
  -7   4  12       13.09       33.02      9.95 o
  -6   4  12       28.98       22.06     11.06 o
  -5   4  12        0.29        9.79     11.39 o
  -4   4  12      140.95      122.10     12.81 o
  -3   4  12      158.20      144.17     14.30 o
  -2   4  12       25.13       48.63     15.58 o
  -1   4  12       18.28       29.12     17.06 o
   0   4  12      415.42      417.71     22.42 o
   1   4  12      440.38      448.07     34.18 o
   2   4  12        4.30       11.28     11.57 o
   3   4  12      265.30      250.29     11.89 o
   4   4  12      278.66      277.12     22.39 o
   5   4  12       14.78       24.27     10.18 o
   6   4  12        6.57        7.56      9.61 o
   7   4  12       11.45        3.44     11.72 o
   8   4  12       81.68       76.38      9.38 o
   9   4  12       11.15       25.66      9.53 o
 -15   5  12        2.56       22.10      9.59 o
 -14   5  12       12.65       11.55      9.87 o
 -13   5  12       15.54       30.48      9.10 o
 -12   5  12       46.89       34.45      9.14 o
 -11   5  12       86.33       86.71     11.13 o
 -10   5  12        2.64       15.19     10.79 o
  -9   5  12      146.92      142.72     16.40 o
  -8   5  12      728.30      714.27     32.33 o
  -7   5  12      187.49      197.97     11.88 o
  -6   5  12        3.84       19.08     11.82 o
  -5   5  12      455.44      433.76     29.60 o
  -4   5  12       60.31       76.19     18.62 o
  -3   5  12      128.28      115.18     15.03 o
  -2   5  12       46.36       36.10     14.83 o
  -1   5  12        2.31       33.95     14.82 o
   0   5  12      109.11       89.60     24.98 o
   1   5  12      141.97      166.73     15.52 o
   2   5  12       23.58       37.82     12.71 o
   3   5  12       43.55       34.07     12.86 o
   4   5  12      746.48      701.74     40.88 o
   5   5  12       52.10       66.84     10.61 o
   6   5  12       18.50       26.67     11.56 o
   7   5  12       12.29       36.51     12.00 o
   8   5  12        1.19        1.24      9.76 o
   9   5  12        3.90        9.41      9.85 o
 -15   6  12       11.83       20.39      9.05 o
 -14   6  12       38.50       26.21      8.73 o
 -13   6  12        8.48       11.86      9.77 o
 -12   6  12       34.40       30.96      9.79 o
 -11   6  12       27.62       25.66      8.44 o
 -10   6  12       90.20      106.42     10.00 o
  -9   6  12      128.63      133.93      9.43 o
  -8   6  12       20.95       27.74     10.49 o
  -7   6  12      159.88      160.51     11.13 o
  -6   6  12      456.59      433.77     32.57 o
  -5   6  12      348.38      339.54     13.26 o
  -4   6  12      491.50      434.91     17.92 o
  -3   6  12      259.78      258.11     14.86 o
  -2   6  12        3.54        6.75     17.62 o
  -1   6  12       62.74       86.06     15.55 o
   0   6  12       38.32       31.88     16.19 o
   1   6  12        2.18       -6.20     24.25 o
   2   6  12        1.22       11.57     18.34 o
   3   6  12      366.00      329.67     25.12 o
   4   6  12       15.23       23.64     10.72 o
   5   6  12        7.06        9.48     10.43 o
   6   6  12       11.72       31.10     10.19 o
   7   6  12        1.94        0.35     10.61 o
   8   6  12       26.24       40.97     12.74 o
 -14   7  12        9.91        5.99      9.75 o
 -13   7  12       18.23       15.81     10.02 o
 -12   7  12        5.14       18.32      9.41 o
 -11   7  12       15.58       24.32      9.45 o
 -10   7  12       56.69       60.54     10.48 o
  -9   7  12        0.12        3.21     10.03 o
  -8   7  12       20.15       29.43     10.05 o
  -7   7  12        0.28       10.81     10.39 o
  -6   7  12       18.31       39.44     11.42 o
  -5   7  12       33.45       54.45     13.39 o
  -4   7  12      454.52      421.62     16.27 o
  -3   7  12       27.65       -2.81     14.22 o
  -2   7  12        2.26       28.96     13.34 o
  -1   7  12       62.62       61.81     13.62 o
   0   7  12       22.75       33.95     14.52 o
   1   7  12       71.05       44.74     19.68 o
   2   7  12       28.17       43.25     18.22 o
   3   7  12       40.47       29.02     14.42 o
   4   7  12      103.30       94.41     11.60 o
   5   7  12        2.55       15.65     10.82 o
   6   7  12        0.47       -0.19     10.33 o
   7   7  12       14.53       14.25     10.77 o
 -13   8  12       31.98       35.56      9.93 o
 -12   8  12        9.08        7.62      9.75 o
 -11   8  12       65.43       48.64      9.66 o
 -10   8  12       33.19       31.42     10.22 o
  -9   8  12        0.00        7.19      9.52 o
  -8   8  12       24.81       27.34     10.44 o
  -7   8  12        5.66       20.38     11.47 o
  -6   8  12        0.48       15.23     12.40 o
  -5   8  12      163.81      180.13     33.27 o
  -4   8  12      223.64      219.97     15.21 o
  -3   8  12      166.09      211.98     17.39 o
  -2   8  12       55.00       49.00     15.43 o
  -1   8  12      151.88      123.64     13.14 o
   1   8  12       12.43        6.65     14.49 o
   2   8  12      103.84       85.71     13.06 o
   3   8  12        4.45       -2.21     12.67 o
   4   8  12        1.62       11.25     12.93 o
   5   8  12       77.94      103.51     11.62 o
   6   8  12        1.07       -2.35     11.39 o
 -12   9  12        2.10       -0.65     10.38 o
 -11   9  12       38.09       53.35     13.93 o
 -10   9  12       51.58       53.53     10.76 o
  -9   9  12       11.01       10.83      9.70 o
  -8   9  12        5.57       15.03     10.82 o
  -7   9  12       45.86       46.98     11.13 o
  -6   9  12        4.25        4.20     13.62 o
  -5   9  12       18.30       -5.16     13.55 o
  -4   9  12      134.72      134.89     15.85 o
  -3   9  12      131.79      131.33     31.68 o
  -2   9  12       20.17       -1.66     17.69 o
   0   9  12       76.64       58.33     22.24 o
   1   9  12        0.38        0.87     18.03 o
   2   9  12        1.34       34.62     12.90 o
   3   9  12       61.92       99.56     42.42 o
   4   9  12       19.31       27.58     14.81 o
   5   9  12        0.31       43.57     24.08 o
 -10  10  12        0.93        6.83     11.29 o
  -9  10  12        0.79        0.36     11.15 o
  -8  10  12        0.72       -0.56     11.45 o
  -7  10  12        0.04       13.83     11.87 o
  -6  10  12       46.34       25.65     19.90 o
  -5  10  12       34.01       31.83     16.22 o
  -4  10  12       31.48       12.28     21.04 o
  -3  10  12       28.43       28.87     12.98 o
  -2  10  12       13.85        2.43     13.16 o
  -1  10  12       11.00       25.45     13.11 o
   1  10  12      103.69       87.08     13.36 o
   2  10  12       32.05       49.43     13.67 o
   3  10  12        0.48       17.75     27.57 o
  -8  11  12        0.42        6.03     12.20 o
  -7  11  12       34.39       33.86     12.13 o
  -6  11  12        0.14       22.95     14.35 o
  -4  11  12       22.58       37.26     20.73 o
  -3  11  12       12.65       33.39     18.90 o
  -2  11  12        0.00       31.07     16.22 o
  -1  11  12        2.81       17.11     27.96 o
   0  11  12        0.06       -0.09     14.59 o
   1  11  12        0.96        5.33     14.77 o
 -17   1  13        4.21       23.45      9.06 o
 -16   1  13        0.68       16.37      8.27 o
 -15   1  13        0.18       11.30     10.41 o
 -14   1  13        1.04        7.21      9.00 o
 -13   1  13       34.04       31.05      8.45 o
 -12   1  13        3.99       11.11      8.24 o
 -11   1  13        3.94       12.75      9.45 o
 -10   1  13       57.86       54.53      9.16 o
  -9   1  13      183.02      180.73     12.71 o
  -8   1  13       14.35       25.29      9.22 o
  -7   1  13       71.94       80.11      9.79 o
  -6   1  13       13.99       28.87     10.59 o
  -5   1  13      144.56      157.12     12.10 o
  -4   1  13      836.25      813.17     45.86 o
  -3   1  13      519.41      493.42     13.21 o
  -2   1  13        1.06        3.15     11.79 o
  -1   1  13       47.36       68.03     13.21 o
   0   1  13      381.29      377.87     28.63 o
   1   1  13       43.81       37.89     12.12 o
   2   1  13       13.89       21.70     12.09 o
   3   1  13        2.09        5.81     13.84 o
   4   1  13      107.52      114.97      9.62 o
   5   1  13       26.20       32.24     11.68 o
   6   1  13       86.53       87.16      8.96 o
   7   1  13        6.81       -2.08      9.93 o
   8   1  13        7.84       16.21      9.91 o
   9   1  13        0.51       16.76      9.09 o
 -16   2  13      113.12      104.59      8.57 o
 -15   2  13        4.90        7.20      8.14 o
 -14   2  13        0.96       15.23      8.03 o
 -13   2  13      211.80      221.31     12.44 o
 -12   2  13        4.87       24.51      9.81 o
 -11   2  13      844.45      832.99     22.01 o
 -10   2  13      101.82      107.50      9.27 o
  -9   2  13       36.55       18.99      9.33 o
  -8   2  13        3.16        8.36      9.80 o
  -7   2  13      148.17      157.99     11.53 o
  -6   2  13      202.10      192.98     11.75 o
  -5   2  13       44.47       45.38     11.28 o
  -4   2  13      224.98      231.64     18.23 o
  -3   2  13      243.11      240.81     12.83 o
  -2   2  13        2.34       16.88     11.90 o
  -1   2  13        2.49       16.60     11.78 o
   0   2  13      242.80      231.91     25.01 o
   1   2  13      552.59      547.16     46.09 o
   2   2  13        9.17       26.17     10.95 o
   3   2  13       54.53       54.62     10.26 o
   4   2  13       40.10       63.52      9.57 o
   5   2  13        4.02       11.50     11.35 o
   6   2  13       72.93       81.98     10.65 o
   7   2  13       76.69       54.95      9.02 o
   8   2  13        0.15        1.52      9.04 o
   9   2  13        0.13       12.40      9.53 o
 -16   3  13        1.79        1.23      8.54 o
 -15   3  13        2.84       -0.43      9.04 o
 -14   3  13       51.76       66.78      8.11 o
 -13   3  13        0.10        4.59      8.40 o
 -12   3  13       21.63       29.90      8.61 o
 -11   3  13      259.19      245.08     10.78 o
 -10   3  13      380.59      339.22     18.46 o
  -9   3  13       31.38       37.73      9.79 o
  -8   3  13       10.09       13.12      9.49 o
  -7   3  13       43.03       60.54     10.49 o
  -6   3  13       12.67       31.21     11.23 o
  -5   3  13      163.20      161.53     12.53 o
  -4   3  13       65.88       75.31     12.08 o
  -3   3  13      155.80      154.50     12.78 o
  -2   3  13       41.77       41.20     13.09 o
  -1   3  13      392.45      360.60     25.01 o
   0   3  13      158.69      140.99     15.14 o
   1   3  13       69.33       88.31     12.43 o
   2   3  13        0.42       -9.68     13.78 o
   3   3  13      207.10      182.74     14.11 o
   4   3  13      574.76      546.68     36.21 o
   5   3  13       48.24       37.75     10.03 o
   6   3  13       15.49        4.36     12.42 o
   7   3  13        2.91       14.27      9.33 o
   8   3  13        2.06       17.56      9.91 o
   9   3  13        1.33        0.01      9.78 o
 -16   4  13        5.34        4.93      9.97 o
 -15   4  13       49.48       49.32     10.24 o
 -14   4  13       24.65       52.94     12.19 o
 -13   4  13       21.48       35.18      8.14 o
 -12   4  13       11.64       11.46      8.40 o
 -11   4  13        7.58       18.29      8.58 o
 -10   4  13        9.41        5.76      9.27 o
  -9   4  13      320.64      335.60     14.34 o
  -8   4  13       86.73       90.31     10.11 o
  -7   4  13       68.25       86.21     11.19 o
  -6   4  13        6.67       25.70     11.57 o
  -5   4  13       28.61       36.02     11.45 o
  -4   4  13       49.33       51.73     12.68 o
  -3   4  13       45.85       74.25     13.55 o
  -2   4  13      495.49      444.81     37.36 o
  -1   4  13      220.05      205.75     13.85 o
   0   4  13       60.62       66.05     12.60 o
   1   4  13        8.96       19.90     11.87 o
   2   4  13      113.62      121.53     12.42 o
   3   4  13      311.49      276.91     14.62 o
   4   4  13       32.43       42.84      9.75 o
   5   4  13       62.90       70.01      9.82 o
   6   4  13        3.06       18.68     10.26 o
   7   4  13        2.06       18.17     11.79 o
   8   4  13       90.01       74.67      9.43 o
   9   4  13       55.36       33.47      9.65 o
 -15   5  13        4.13       21.18      9.46 o
 -14   5  13       10.80       28.64      8.74 o
 -13   5  13        0.25        3.80      8.36 o
 -12   5  13        9.22       10.00     10.10 o
 -11   5  13       13.67        6.17     10.11 o
 -10   5  13       27.27       40.60     11.62 o
  -9   5  13      195.01      157.05     11.00 o
  -8   5  13      111.35      103.50     18.00 o
  -7   5  13      799.34      727.19     44.27 o
  -6   5  13      487.30      403.85     21.82 o
  -5   5  13       52.42       48.10     14.64 o
  -4   5  13      252.81      250.79     14.86 o
  -3   5  13      673.36      621.22     15.79 o
  -2   5  13       69.86       81.20     15.97 o
  -1   5  13      233.64      219.17     34.99 o
   0   5  13        0.13       14.80     16.17 o
   1   5  13      111.85      129.29     26.54 o
   2   5  13       28.89       30.84     11.87 o
   3   5  13        2.52       11.69     11.20 o
   4   5  13       38.59       45.46     10.47 o
   5   5  13        1.54        3.54     11.00 o
   6   5  13       58.64       67.76     16.85 o
   7   5  13       31.26       28.25     12.44 o
   8   5  13        1.33       -4.60     10.30 o
 -15   6  13       35.86       23.30      8.97 o
 -14   6  13       51.22       50.61      8.85 o
 -13   6  13       32.78       20.01     11.00 o
 -12   6  13       38.59       36.08      9.17 o
 -11   6  13      127.58      146.58      9.52 o
 -10   6  13      133.16      137.89     11.12 o
  -9   6  13       16.97        6.13      9.54 o
  -8   6  13      130.45      128.81     10.68 o
  -7   6  13        1.90        9.73     10.49 o
  -6   6  13        1.16       16.17     11.58 o
  -5   6  13      733.02      697.39     44.76 o
  -4   6  13       91.57       63.86     19.76 o
  -3   6  13      166.76      143.25     16.22 o
  -2   6  13      269.10      256.97     15.73 o
  -1   6  13      138.01      132.37     38.88 o
   0   6  13       14.29        5.11     13.23 o
   1   6  13        9.17       14.11     13.51 o
   2   6  13       68.22       65.61     13.09 o
   3   6  13      173.72      169.86     11.84 o
   4   6  13        7.38       12.49     11.09 o
   5   6  13       29.34       36.10     11.44 o
   6   6  13        8.24       26.56     10.34 o
   7   6  13       25.52       35.77     10.78 o
 -14   7  13       14.23       12.12     11.23 o
 -13   7  13        1.07        5.47      9.68 o
 -12   7  13       20.90        3.57      9.23 o
 -11   7  13        7.06       23.87     10.85 o
 -10   7  13       80.20       73.66     16.21 o
  -9   7  13       90.72       99.95     10.46 o
  -8   7  13       10.46       12.08     10.36 o
  -7   7  13        3.62       19.19     10.55 o
  -6   7  13      156.42      139.46     11.88 o
  -5   7  13       89.46      100.70     14.51 o
  -4   7  13     1687.53     1569.32     17.27 o
  -3   7  13     1688.98     1544.58     42.94 o
  -2   7  13        3.21      -12.41     14.60 o
  -1   7  13        2.11        5.52     12.99 o
   0   7  13       16.67       29.88     12.91 o
   1   7  13        5.73        9.57     14.08 o
   2   7  13        1.97       15.14     15.91 o
   3   7  13       10.36       31.95     27.55 o
   4   7  13        1.81       12.96     11.80 o
   5   7  13       46.07       39.81     11.27 o
   6   7  13       14.01       15.29     11.69 o
   7   7  13        5.03       14.72     11.30 o
 -13   8  13       42.71       40.51      9.94 o
 -12   8  13       21.86       31.45      9.19 o
 -11   8  13      132.75      133.99     15.83 o
 -10   8  13       59.04       61.39      9.67 o
  -9   8  13       19.85       20.64     10.61 o
  -8   8  13       47.17       42.70     10.91 o
  -7   8  13       59.56       55.35     11.20 o
  -6   8  13       65.30       73.99     13.09 o
  -5   8  13       72.35       75.41     14.66 o
  -4   8  13      285.47      233.38     20.63 o
  -3   8  13        8.19       17.03     14.64 o
  -2   8  13       55.01       43.54     13.30 o
  -1   8  13        2.40        9.71     12.98 o
   0   8  13        0.19       -5.97     13.04 o
   1   8  13       15.19       23.07     12.78 o
   2   8  13        0.28      -16.61     13.91 o
   3   8  13       24.60        2.02     36.47 o
   4   8  13        0.24       -3.31     12.59 o
   5   8  13       65.00       63.01     18.52 o
   6   8  13       13.43       15.65     11.57 o
 -12   9  13       11.06       32.62     10.79 o
 -11   9  13        0.09        5.89     15.66 o
 -10   9  13        0.02        9.11     10.01 o
  -9   9  13       16.82        9.92     11.08 o
  -8   9  13       36.03       24.82     10.89 o
  -7   9  13       13.67       10.07     12.57 o
  -6   9  13        0.68       -3.46     12.92 o
  -5   9  13        7.70       12.81     13.26 o
  -4   9  13       84.31       63.36     21.82 o
  -3   9  13      201.38      191.25     13.68 o
  -2   9  13      250.75      242.64     13.40 o
  -1   9  13       17.14       43.17     29.55 o
   0   9  13        4.27       17.49     29.56 o
   1   9  13        9.60        7.82     13.17 o
   2   9  13        0.57       16.67     12.95 o
   3   9  13       39.08       33.67     13.63 o
   4   9  13       30.58       23.70     21.94 o
 -10  10  13       15.46       33.72     13.80 o
  -9  10  13        0.94       -2.26     11.31 o
  -8  10  13        0.21       23.13     12.99 o
  -7  10  13        0.03        6.14     12.95 o
  -6  10  13      121.34      113.51     14.55 o
  -5  10  13       26.57       20.24     13.29 o
  -4  10  13        3.58       17.94     17.05 o
  -3  10  13        0.42       -7.42     13.29 o
  -2  10  13        0.00        9.14     13.56 o
  -1  10  13        7.75        4.29     13.35 o
   0  10  13        4.77       -2.59     14.66 o
   1  10  13        2.29       22.22     18.42 o
   2  10  13        3.88       10.80     30.00 o
   3  10  13       55.97       53.71     13.67 o
  -7  11  13        6.64        6.70     13.10 o
  -6  11  13        8.36        8.78     14.34 o
  -5  11  13       36.05       54.22     13.34 o
  -4  11  13       17.84       11.87     21.46 o
  -3  11  13       18.80       19.77     14.48 o
  -2  11  13        3.16       36.97     41.24 o
  -1  11  13        0.49       16.86     26.23 o
   0  11  13        6.50       34.55     13.44 o
 -17   0  14       18.55       12.51     18.76 o
 -16   0  14       32.46       49.48     12.86 o
 -15   0  14       23.72       25.97     11.40 o
 -14   0  14        0.19       11.12     12.63 o
 -13   0  14       46.14       35.40     11.30 o
 -12   0  14       42.96       55.15     11.50 o
 -11   0  14       47.64       41.98     11.78 o
 -10   0  14      117.83      111.20     12.43 o
  -9   0  14       13.36        6.33     20.46 o
  -8   0  14        5.35       -2.09     14.59 o
  -7   0  14       46.94       55.00     14.71 o
  -6   0  14       32.79       18.17     16.76 o
  -5   0  14       38.75       32.50     15.60 o
  -4   0  14      596.20      635.95     53.18 o
  -3   0  14      136.45      144.00     15.50 o
  -2   0  14        6.80       13.04     18.94 o
  -1   0  14       14.41       20.09     18.37 o
   0   0  14      176.65      165.31     16.03 o
   1   0  14      377.11      465.23     73.34 o
   2   0  14     1509.10     1567.99    212.55 o
   3   0  14      280.69      269.71     38.20 o
   4   0  14        0.54       23.16     19.29 o
   5   0  14       13.03       17.36     12.78 o
   6   0  14       26.15        9.82     14.77 o
   7   0  14        7.86       17.84     13.38 o
   8   0  14        0.96       18.91     20.54 o
   9   0  14        0.72       14.67     12.81 o
 -17   1  14        4.72       11.52      9.18 o
 -16   1  14        1.99        9.72      8.44 o
 -15   1  14        0.02        4.03     12.92 o
 -14   1  14       22.23       21.71      8.05 o
 -13   1  14       41.48       45.93      8.48 o
 -12   1  14        5.38       19.17      8.23 o
 -11   1  14        4.95        6.23      9.06 o
 -10   1  14       39.10       42.41      9.55 o
  -9   1  14      267.98      253.80     12.53 o
  -8   1  14       24.28       30.72     10.26 o
  -7   1  14        7.45        7.87      9.72 o
  -6   1  14        4.83       14.08     11.31 o
  -5   1  14      923.91      877.79     55.81 o
  -4   1  14       74.62       59.71     12.35 o
  -3   1  14       17.61       29.95     11.86 o
  -2   1  14       19.67       28.87     13.30 o
  -1   1  14      103.07       76.37     13.25 o
   0   1  14      180.57      190.07     20.48 o
   1   1  14      288.06      284.94     19.85 o
   2   1  14       99.94      111.11     11.78 o
   3   1  14      679.86      654.34     48.43 o
   4   1  14      297.75      315.11     19.11 o
   5   1  14       33.01       35.90     11.05 o
   6   1  14       26.23       22.58      9.45 o
   7   1  14        1.70       11.65     10.40 o
   9   1  14       16.12       15.24     10.28 o
 -16   2  14        0.72       21.48      8.87 o
 -15   2  14        0.20        5.94      9.92 o
 -14   2  14       13.81       35.71      9.71 o
 -13   2  14        8.46       20.64      8.67 o
 -12   2  14      117.83      130.60      8.74 o
 -11   2  14        2.09        5.84      8.95 o
 -10   2  14      298.21      279.10     10.33 o
  -9   2  14        0.67       17.67      9.17 o
  -8   2  14       50.93       58.68     10.09 o
  -7   2  14        3.13       24.11     10.44 o
  -6   2  14        4.46       23.00     10.39 o
  -5   2  14       49.34       53.17     11.80 o
  -4   2  14        0.50        8.22     11.58 o
  -3   2  14      319.39      317.51     11.99 o
  -2   2  14        0.13        3.54     13.36 o
  -1   2  14        2.12        7.68     11.70 o
   0   2  14        1.01       13.54     11.62 o
   1   2  14       17.96       27.29     11.15 o
   2   2  14      133.19      123.51     10.51 o
   3   2  14      352.24      333.61     23.35 o
   4   2  14      148.67      125.99     11.09 o
   5   2  14        0.05       15.17      8.95 o
   6   2  14        1.47        7.42      8.85 o
   7   2  14       22.85       18.32      9.27 o
   8   2  14       24.22       31.04      9.66 o
   9   2  14        4.45        6.64     10.03 o
 -16   3  14       28.35       37.50      8.93 o
 -15   3  14        0.52       10.91     12.48 o
 -14   3  14       41.30       60.53      9.44 o
 -13   3  14       10.91       15.99     11.01 o
 -12   3  14       10.00       14.75      8.36 o
 -11   3  14        0.03       10.85     11.98 o
 -10   3  14      154.02      150.00     10.38 o
  -9   3  14       13.91       12.49      9.93 o
  -8   3  14      194.74      177.54     10.49 o
  -7   3  14        8.64       20.84     11.20 o
  -6   3  14        0.02       -2.29     11.57 o
  -5   3  14        2.27       14.64     11.60 o
  -4   3  14       27.13       26.56     12.72 o
  -3   3  14      432.95      379.01     19.78 o
  -2   3  14      716.95      679.69     29.31 o
  -1   3  14        0.01       -1.56     12.41 o
   0   3  14       81.55       84.39     13.15 o
   1   3  14       25.83       10.36     11.60 o
   2   3  14      430.76      426.62     24.11 o
   3   3  14       54.48       77.55     10.76 o
   4   3  14      134.59      155.53     14.30 o
   5   3  14       21.60       39.12     10.14 o
   6   3  14       34.11       37.66     11.87 o
   7   3  14       15.84       21.40      9.45 o
   8   3  14       20.50       22.87     10.28 o
 -16   4  14       16.01       26.42     10.53 o
 -15   4  14      140.62      149.97      9.95 o
 -14   4  14        5.95       13.99      8.63 o
 -13   4  14        6.77       17.84      9.24 o
 -12   4  14       11.02        2.17     13.15 o
 -11   4  14      143.84      144.82      9.47 o
 -10   4  14      364.12      376.75     20.61 o
  -9   4  14       32.98       28.89      9.12 o
  -8   4  14      591.43      597.01     23.34 o
  -7   4  14      381.47      353.90     22.24 o
  -6   4  14        3.34       -0.85     12.60 o
  -5   4  14       26.36       29.91     13.40 o
  -4   4  14      195.37      169.31     13.32 o
  -3   4  14      725.96      706.03     54.35 o
  -2   4  14       64.70       53.50     14.14 o
  -1   4  14       21.17       29.34     13.00 o
   0   4  14       18.59       12.14     12.38 o
   1   4  14      129.97      120.54     11.75 o
   2   4  14       37.03       46.38     11.31 o
   3   4  14      184.94      168.50     10.79 o
   4   4  14        1.03       10.06     10.08 o
   5   4  14        2.64        2.50     10.47 o
   6   4  14        2.14       15.51     14.71 o
   7   4  14        1.91       12.35     11.94 o
   8   4  14       17.46       15.77      9.83 o
 -15   5  14       36.60       31.44     12.75 o
 -14   5  14       43.34       42.76      8.50 o
 -13   5  14        0.95        4.11     10.75 o
 -12   5  14       73.03       69.51     10.39 o
 -11   5  14       14.29       16.81      9.44 o
 -10   5  14        0.33       15.45     10.14 o
  -9   5  14      177.94      171.38     10.19 o
  -8   5  14      136.20      153.12     10.12 o
  -7   5  14       17.46       24.78     10.15 o
  -6   5  14      178.89      171.14     15.74 o
  -5   5  14      127.55      115.35     14.40 o
  -4   5  14        1.92        6.55     14.29 o
  -3   5  14      248.88      240.98     21.76 o
  -2   5  14      105.84       88.07     15.03 o
  -1   5  14       20.35        8.35     14.39 o
   0   5  14       10.01       12.44     15.07 o
   1   5  14        2.50        7.63     14.16 o
   2   5  14      152.07      173.82     19.92 o
   3   5  14        4.18       13.04     10.70 o
   4   5  14       76.78       58.16     11.17 o
   5   5  14       12.64       20.16     11.64 o
   6   5  14        0.03        2.85     10.39 o
   7   5  14       27.14       11.38     13.86 o
 -15   6  14        0.43       -1.47      9.42 o
 -14   6  14        4.76       22.67      9.23 o
 -13   6  14        6.36       21.42      9.85 o
 -12   6  14        2.04        6.80      8.92 o
 -11   6  14       59.88       73.78      9.29 o
 -10   6  14        2.44        9.73     10.16 o
  -9   6  14        8.40        7.66      9.73 o
  -8   6  14       28.28       20.83      9.91 o
  -7   6  14      151.37      130.81     10.72 o
  -6   6  14        5.75       -8.41     11.25 o
  -5   6  14      584.54      499.87     25.87 o
  -4   6  14      874.40      698.81     45.40 o
  -3   6  14       10.47       20.53     15.79 o
  -2   6  14      101.13      117.19     13.51 o
  -1   6  14       66.85       58.86     13.85 o
   0   6  14        2.16       24.99     13.45 o
   1   6  14       18.20       25.40     20.93 o
   2   6  14       23.12       37.77     13.40 o
   3   6  14        1.76        2.74     11.74 o
   4   6  14        3.37       14.14     11.87 o
   5   6  14        6.81       10.63     10.99 o
   6   6  14        0.82        7.80     11.43 o
   7   6  14       20.55       28.67     10.85 o
 -14   7  14        0.40       20.07     10.47 o
 -13   7  14        6.10       30.31      9.76 o
 -12   7  14        0.05        6.05      9.54 o
 -11   7  14       13.13       16.44      9.44 o
 -10   7  14        0.13       12.10      9.91 o
  -9   7  14       39.23       35.30     10.67 o
  -8   7  14      231.33      239.40     15.51 o
  -7   7  14       22.23       17.16     10.83 o
  -6   7  14       83.38       87.27     19.20 o
  -5   7  14      727.92      619.91     14.23 o
  -4   7  14      104.08      108.25     13.36 o
  -3   7  14      210.85      182.24     19.61 o
  -2   7  14       20.93       39.84     12.97 o
  -1   7  14      111.27       88.95     17.11 o
   0   7  14       29.71       36.77     29.27 o
   1   7  14      171.96      158.86     38.65 o
   2   7  14        0.00       20.55     13.12 o
   3   7  14       47.41       52.53     31.51 o
   4   7  14       15.44        7.73     14.73 o
   5   7  14        0.69       15.43     12.42 o
   6   7  14       29.50       43.68     12.28 o
 -13   8  14       30.35       31.84      9.98 o
 -12   8  14       17.77       14.14     10.65 o
 -11   8  14        4.46       13.28     10.25 o
 -10   8  14       16.04       24.06     10.57 o
  -9   8  14       13.64        8.97     10.53 o
  -8   8  14        0.04       24.36     10.44 o
  -7   8  14        3.70       13.12     11.63 o
  -6   8  14       12.38       -4.62     17.72 o
  -5   8  14        1.81       16.88     22.33 o
  -4   8  14        0.01        3.99     14.46 o
  -3   8  14        0.29       13.57     13.16 o
  -2   8  14       29.71       50.45     14.52 o
  -1   8  14       17.00       15.33     14.09 o
   0   8  14        2.81       12.90     12.57 o
   1   8  14        1.99       19.17     12.73 o
   2   8  14        2.00       29.81     12.62 o
   3   8  14       37.35       51.25     12.84 o
   4   8  14        5.56       26.66     13.26 o
   5   8  14       68.13       88.67     13.46 o
 -11   9  14       80.99       80.39     10.23 o
 -10   9  14        4.18       11.32     10.80 o
  -9   9  14       15.72       11.09     10.96 o
  -8   9  14       11.61       15.67     11.27 o
  -7   9  14        2.04       -4.01     28.65 o
  -6   9  14       14.76       33.46     12.72 o
  -5   9  14        3.88      -15.64     44.84 o
  -4   9  14       24.41       38.98     12.86 o
  -3   9  14        8.52        9.42     14.70 o
  -2   9  14        2.41       17.85     13.23 o
  -1   9  14        0.47       -2.90     20.70 o
   0   9  14        7.29       28.15     13.00 o
   1   9  14        5.82       33.07     15.37 o
   2   9  14       54.62       78.30     33.93 o
   3   9  14        4.34       -0.71     29.11 o
  -9  10  14        2.30        4.81     11.22 o
  -8  10  14        7.79       18.29     13.21 o
  -7  10  14       18.30       -5.09     13.11 o
  -6  10  14       20.46       25.07     12.92 o
  -5  10  14       11.27       15.17     14.18 o
  -4  10  14       91.25       99.18     13.34 o
  -3  10  14        0.51        6.22     30.33 o
  -2  10  14       23.68       11.03     13.40 o
  -1  10  14        6.05        7.37     13.36 o
   0  10  14        1.80       16.45     13.67 o
   1  10  14        5.73       13.93     13.30 o
  -6  11  14       15.61       17.73     13.25 o
  -5  11  14       12.38       21.24     13.43 o
  -4  11  14        0.05       23.18     16.44 o
  -3  11  14        0.51      -25.03     16.28 o
  -2  11  14        4.56        7.29     13.59 o
 -16   1  15        1.67        6.77      8.81 o
 -15   1  15        9.36       10.69      8.69 o
 -14   1  15        7.72        0.21      8.51 o
 -13   1  15       16.81       31.99      8.49 o
 -12   1  15      116.53      114.35      8.80 o
 -11   1  15       45.79       40.95     13.04 o
 -10   1  15      334.52      304.84     20.66 o
  -9   1  15        0.79       11.58      8.95 o
  -8   1  15       22.01       27.37     10.60 o
  -7   1  15        6.83        6.52      9.94 o
  -6   1  15      464.86      436.18     24.44 o
  -5   1  15       56.40       51.59     11.83 o
  -4   1  15      121.41      126.81     11.78 o
  -3   1  15        0.13        8.30     11.53 o
  -2   1  15      592.47      603.09     34.72 o
  -1   1  15      113.49      118.90     11.99 o
   0   1  15        5.72        6.85     11.68 o
   1   1  15      227.42      202.69     11.73 o
   2   1  15      370.05      415.32     32.67 o
   3   1  15       60.10       58.83     14.03 o
   4   1  15        2.14        8.74      8.74 o
   5   1  15       16.99       32.46     12.24 o
   6   1  15       17.02       22.79     10.45 o
   7   1  15       25.91       34.51      9.51 o
   8   1  15        3.55        7.53      9.81 o
 -16   2  15       25.47       24.13      9.37 o
 -15   2  15       43.01       31.96      8.76 o
 -14   2  15        2.41       15.79      8.54 o
 -13   2  15      201.47      210.04      8.65 o
 -12   2  15       94.11      108.21     12.40 o
 -11   2  15        1.51        7.75      8.91 o
 -10   2  15        0.83        4.91     13.22 o
  -9   2  15        6.32       16.18      9.50 o
  -8   2  15        0.06        5.99     12.49 o
  -7   2  15      113.24      119.09      9.67 o
  -6   2  15       86.49       92.34     11.36 o
  -5   2  15        0.11        1.85     11.05 o
  -4   2  15        0.04       -0.75     11.81 o
  -3   2  15      912.08      819.26     23.32 o
  -2   2  15      483.49      458.66     16.99 o
  -1   2  15       36.25       45.98     11.38 o
   0   2  15      753.06      746.74     61.47 o
   1   2  15       42.08       46.81     11.19 o
   2   2  15      142.18      171.08     15.65 o
   3   2  15      516.84      504.79     25.43 o
   4   2  15       16.62       13.77     10.09 o
   5   2  15        0.04        6.36      9.97 o
   6   2  15       17.08       18.24      9.56 o
   7   2  15       13.73       14.87      9.99 o
   8   2  15        0.01       11.47     10.41 o
 -16   3  15       12.72       18.92      9.13 o
 -15   3  15        3.48       14.14      8.62 o
 -14   3  15        0.47       -1.58      8.35 o
 -13   3  15        3.04       20.23      9.76 o
 -12   3  15       32.40       52.98      8.29 o
 -11   3  15      136.81      130.25      9.54 o
 -10   3  15      882.99      849.02     38.97 o
  -9   3  15      161.26      177.71     15.91 o
  -8   3  15      188.97      211.30     20.69 o
  -7   3  15       25.14       39.59     10.29 o
  -6   3  15       42.46       55.20     11.59 o
  -5   3  15       84.33       89.86     12.22 o
  -4   3  15      338.32      330.52     12.40 o
  -3   3  15       71.25       69.32     12.40 o
  -2   3  15      102.14      103.13     13.69 o
  -1   3  15       64.24       84.02     11.80 o
   0   3  15        5.62       23.74     12.26 o
   1   3  15       11.14       23.51     10.82 o
   2   3  15      378.57      349.72     38.92 o
   3   3  15       16.78       33.55     11.99 o
   4   3  15       89.46       84.21     10.02 o
   5   3  15        5.63       10.92      9.57 o
   6   3  15        3.58       19.03     11.10 o
   7   3  15       16.12       23.14      9.31 o
   8   3  15        1.98        3.12      9.53 o
 -16   4  15        0.29       12.01      9.94 o
 -15   4  15        3.34       -0.51      9.00 o
 -14   4  15       14.37       31.87      8.24 o
 -13   4  15        9.66        1.31     12.20 o
 -12   4  15      103.53       94.44      8.45 o
 -11   4  15      161.73      152.33      8.53 o
 -10   4  15      581.52      578.46     40.08 o
  -9   4  15        3.80       -0.71      9.52 o
  -8   4  15       98.52       91.72     10.12 o
  -7   4  15       15.49       16.48     10.92 o
  -6   4  15       75.96       68.37     11.15 o
  -5   4  15      128.95      125.43     11.95 o
  -4   4  15     1700.98     1533.87     84.50 o
  -3   4  15      835.37      828.18     44.02 o
  -2   4  15       54.54       70.00     13.54 o
  -1   4  15       30.64       42.19     12.00 o
   0   4  15        9.41       13.60     15.86 o
   1   4  15       34.13       21.63     11.24 o
   2   4  15       19.17       29.88     11.80 o
   3   4  15       12.13       28.15     10.92 o
   4   4  15        0.50        7.48     10.55 o
   5   4  15       34.65       20.06     11.35 o
   6   4  15       29.45       36.38     10.57 o
   7   4  15       46.24       47.33      9.86 o
 -15   5  15        1.14        2.62      9.14 o
 -14   5  15        6.18        9.90     11.51 o
 -13   5  15       33.05       38.06     10.42 o
 -12   5  15        7.76       21.26      8.57 o
 -11   5  15       11.75        2.46      9.07 o
 -10   5  15      163.06      145.97      9.55 o
  -9   5  15      166.13      149.14      9.55 o
  -8   5  15      105.67       99.48     10.10 o
  -7   5  15       53.82       67.21     11.16 o
  -6   5  15       17.00       36.75     11.20 o
  -5   5  15      282.87      268.86     19.23 o
  -4   5  15       31.82       54.47     15.51 o
  -3   5  15      129.04      124.61     14.35 o
  -2   5  15       18.54       15.94     14.28 o
  -1   5  15        9.29        7.06     13.91 o
   0   5  15        0.02        8.71     14.41 o
   1   5  15      162.94      142.29     18.54 o
   2   5  15      194.47      170.42     12.24 o
   3   5  15        3.93        4.67     11.62 o
   4   5  15        5.21       -6.09     10.79 o
   5   5  15        6.55       11.60     10.62 o
   6   5  15        0.00       15.42     10.27 o
   7   5  15        0.92        6.97     14.91 o
 -14   6  15        0.25       18.66     10.24 o
 -13   6  15       44.91       47.55      9.36 o
 -12   6  15        2.87       -5.92     11.49 o
 -11   6  15        7.51        6.31     10.47 o
 -10   6  15       27.27       24.38      9.82 o
  -9   6  15       94.48       88.79     10.89 o
  -8   6  15      201.85      177.55     11.79 o
  -7   6  15       65.22       70.92     11.15 o
  -6   6  15      454.76      417.97     20.65 o
  -5   6  15       54.61       65.43     19.56 o
  -4   6  15       84.18       95.20     25.36 o
  -3   6  15      202.94      208.47     19.48 o
  -2   6  15        4.71      -12.62     13.46 o
  -1   6  15        2.30       -8.70     13.25 o
   0   6  15        3.24        1.55     15.65 o
   1   6  15        2.74       20.59     17.42 o
   2   6  15        0.05       -3.38     13.17 o
   3   6  15        9.30       17.50     11.67 o
   4   6  15       23.25       23.81     11.39 o
   5   6  15       15.09       22.34     11.15 o
   6   6  15        7.83       20.49     10.97 o
 -13   7  15        1.34        7.87      9.81 o
 -12   7  15       18.95       28.92      9.29 o
 -11   7  15        0.46       19.27     10.04 o
 -10   7  15       24.15       35.22     12.30 o
  -9   7  15        3.08        3.64     10.71 o
  -8   7  15       18.68       29.65     10.44 o
  -7   7  15       27.20       26.07     11.71 o
  -6   7  15      165.84      172.14     38.21 o
  -5   7  15        0.02        1.95     35.08 o
  -4   7  15        3.03        4.51     34.13 o
  -3   7  15        0.13        9.80     21.52 o
  -2   7  15      354.18      308.88     47.33 o
  -1   7  15       44.37       54.99     13.09 o
   0   7  15        0.05        9.54     14.20 o
   1   7  15       31.79       16.65     14.04 o
   2   7  15       87.94       80.53     28.18 o
   3   7  15       21.91       20.94     14.25 o
   4   7  15        4.47       22.94     13.23 o
   5   7  15        8.42       10.10     11.99 o
 -12   8  15       75.94       60.92     11.65 o
 -11   8  15       14.05       -6.70     10.33 o
 -10   8  15       12.08       17.20      9.90 o
  -9   8  15       95.20       92.93     11.08 o
  -8   8  15        0.98       13.02     10.99 o
  -7   8  15      108.81       96.58     12.61 o
  -6   8  15       29.04       38.11     24.81 o
  -5   8  15       63.40       63.26     16.99 o
  -4   8  15      160.95      143.26     20.85 o
  -3   8  15       80.84       90.23     25.08 o
  -2   8  15        7.24       19.29     27.09 o
  -1   8  15        2.00       -3.02     12.74 o
   0   8  15        1.12       -6.31     12.80 o
   1   8  15        8.38        1.86     14.71 o
   2   8  15        6.43       10.67     14.01 o
   4   8  15        0.04        2.11     13.05 o
 -11   9  15        0.04       -1.97     10.92 o
 -10   9  15        0.35       13.60     11.49 o
  -9   9  15        1.33        3.89     11.18 o
  -8   9  15        7.14       -4.21     12.96 o
  -7   9  15       85.98       93.22     17.41 o
  -6   9  15       47.39       65.93     36.17 o
  -5   9  15        3.46       21.88     13.00 o
  -4   9  15       60.76       38.93     13.37 o
  -3   9  15       31.66       30.85     13.19 o
  -2   9  15       46.01       65.78     35.14 o
  -1   9  15        3.54       26.50     12.77 o
   0   9  15       63.67       84.94     12.84 o
   1   9  15        8.35       21.99     21.23 o
   2   9  15       11.40       29.84     20.46 o
  -9  10  15        8.51        7.01     12.76 o
  -8  10  15       12.01        6.62     16.45 o
  -7  10  15       39.34       46.81     18.17 o
  -6  10  15        4.51       18.59     29.81 o
  -5  10  15       13.74        9.27     38.04 o
  -4  10  15       16.93       30.39     17.10 o
  -3  10  15        0.01       -0.83     13.34 o
  -2  10  15        4.90       24.41     13.41 o
  -1  10  15        0.93       25.53     14.85 o
   0  10  15        0.01       -6.12     13.63 o
 -16   0  16       21.70       25.95     11.79 o
 -15   0  16        7.21       27.09     12.06 o
 -14   0  16        6.15       21.69     14.04 o
 -13   0  16       44.61       25.59     11.68 o
 -12   0  16      465.68      488.11     25.17 o
 -11   0  16        5.60       28.29     12.72 o
 -10   0  16      258.69      244.71     51.93 o
  -9   0  16       12.96        6.73     27.20 o
  -8   0  16        0.01       -4.92     13.40 o
  -7   0  16        0.09       -8.61     13.48 o
  -6   0  16       56.16       63.61     15.36 o
  -5   0  16       83.27       87.13     17.27 o
  -4   0  16      274.52      270.13     16.58 o
  -3   0  16      467.50      432.65     16.90 o
  -2   0  16     1624.61     1473.26    136.53 o
  -1   0  16      240.28      233.05     21.32 o
   0   0  16     3466.25     3253.82    557.29 o
   1   0  16       55.54       53.21     26.07 o
   2   0  16      576.08      707.22    125.07 o
   3   0  16       53.68       56.61     33.04 o
   4   0  16       36.28       23.19     24.16 o
   5   0  16        4.21       26.32     11.90 o
   6   0  16        0.98        7.61     13.55 o
   7   0  16       19.76       28.96     15.18 o
 -16   1  16        0.45        4.15      8.50 o
 -15   1  16        5.81        9.47      8.40 o
 -14   1  16        3.85       13.21      8.00 o
 -13   1  16        8.93       10.28      8.74 o
 -12   1  16        2.93       10.78     11.48 o
 -11   1  16        1.36        8.77      8.72 o
 -10   1  16      315.43      324.23     23.49 o
  -9   1  16       39.33       27.71      9.76 o
  -8   1  16        0.81       -1.01      9.58 o
  -7   1  16      225.34      219.70     22.72 o
  -6   1  16       88.34       91.89     10.70 o
  -5   1  16        2.81        0.12     11.61 o
  -4   1  16        1.47        3.05     11.58 o
  -3   1  16      205.52      210.08     10.93 o
  -2   1  16        1.22       -3.15     12.57 o
  -1   1  16      742.69      732.39     56.58 o
   0   1  16      255.02      277.73     20.99 o
   1   1  16       22.63       31.16     10.46 o
   2   1  16      110.81       95.54     10.12 o
   3   1  16       16.26       29.72     13.54 o
   4   1  16      159.46      159.08     15.28 o
   5   1  16       58.00       45.95      8.93 o
   6   1  16        0.65        6.17      9.73 o
   7   1  16       18.60       17.78     10.10 o
 -16   2  16       10.25       14.27      8.76 o
 -15   2  16        1.97       -0.02      9.23 o
 -14   2  16        1.28       10.64     11.43 o
 -13   2  16        6.08       24.66      9.16 o
 -12   2  16      244.85      258.32      9.72 o
 -11   2  16       16.36       16.72      8.54 o
 -10   2  16      552.92      547.29     37.50 o
  -9   2  16       56.30       69.26     10.00 o
  -8   2  16        3.71       18.57     13.13 o
  -7   2  16       32.19       34.86     10.23 o
  -6   2  16       33.30       44.59     10.67 o
  -5   2  16       43.17       56.29     10.89 o
  -4   2  16       36.47       42.43     11.52 o
  -3   2  16      253.91      246.91     12.51 o
  -2   2  16      685.93      700.51     33.97 o
  -1   2  16        0.14        2.19     11.16 o
   0   2  16        7.45       11.76     11.48 o
   1   2  16      535.12      506.53     55.31 o
   2   2  16       83.04       73.79     10.45 o
   3   2  16       20.70       28.99     12.56 o
   4   2  16       20.28       38.51     10.90 o
   5   2  16        0.00        7.84      9.35 o
   6   2  16       32.06       36.82     10.33 o
   7   2  16        5.50        9.01      9.41 o
 -16   3  16        5.29       10.63      9.66 o
 -15   3  16       10.81       33.27     13.18 o
 -14   3  16       86.25       75.84      8.98 o
 -13   3  16        3.55        4.22      9.19 o
 -12   3  16        3.63       13.40      9.55 o
 -11   3  16        2.37       10.01      8.38 o
 -10   3  16       36.53       51.23      9.83 o
  -9   3  16      268.07      247.04     13.66 o
  -8   3  16        3.62       18.52     10.06 o
  -7   3  16       49.61       39.21     10.44 o
  -6   3  16      272.00      272.67     17.50 o
  -5   3  16       55.55       65.02     11.23 o
  -4   3  16       44.43       55.95     11.29 o
  -3   3  16       26.14       47.25     13.09 o
  -2   3  16        4.98        8.50     11.39 o
  -1   3  16       25.42       33.45     10.95 o
   0   3  16        0.03       -1.34     12.42 o
   1   3  16        1.88       18.22     10.18 o
   2   3  16       18.66       12.09     10.38 o
   3   3  16        3.41       20.34     10.76 o
   4   3  16        6.38       -2.15      9.66 o
   5   3  16       19.18       20.65     10.69 o
   6   3  16       48.96       32.69     12.18 o
   7   3  16        0.21        1.63     11.02 o
 -15   4  16       29.61       28.13      9.45 o
 -14   4  16       30.16       15.78     11.31 o
 -13   4  16        2.74       12.18     15.27 o
 -12   4  16        0.00       15.36      9.09 o
 -11   4  16        2.16        1.10      9.95 o
 -10   4  16      104.12      106.98     11.08 o
  -9   4  16      133.85      134.40      9.83 o
  -8   4  16      262.36      270.59     16.51 o
  -7   4  16       35.28       57.41     12.17 o
  -6   4  16        2.13      -12.52     11.33 o
  -5   4  16        6.29       15.56     11.24 o
  -4   4  16      111.66      115.05     12.21 o
  -3   4  16      206.20      212.86     12.68 o
  -2   4  16        0.01       23.21     12.81 o
  -1   4  16       20.19        4.42     13.51 o
   0   4  16       31.20       41.87     11.44 o
   1   4  16       48.12       49.11     12.06 o
   2   4  16      247.59      225.82     17.29 o
   3   4  16       32.23       17.54     10.94 o
   4   4  16        0.00       16.09     10.07 o
   5   4  16        2.67       14.69     10.19 o
   6   4  16        3.85       -2.37     10.02 o
 -15   5  16        6.70       21.98     10.37 o
 -14   5  16       27.71       23.08     10.51 o
 -13   5  16        0.02        8.14      9.69 o
 -12   5  16       19.49       24.08      9.16 o
 -11   5  16       18.03       20.28      9.33 o
 -10   5  16       96.77      110.47      9.64 o
  -9   5  16       23.19       36.62      9.55 o
  -8   5  16        6.68      -10.02     13.69 o
  -7   5  16        0.00        6.87     10.46 o
  -6   5  16       73.92       76.13     12.03 o
  -5   5  16       50.40       40.69     14.95 o
  -4   5  16      110.22      118.02     13.80 o
  -3   5  16       57.59       44.47     13.62 o
  -2   5  16        4.42        1.05     14.34 o
  -1   5  16        8.92       -3.32     14.76 o
   0   5  16       74.11       91.77     13.26 o
   1   5  16       24.47       18.04     12.00 o
   2   5  16       78.13       77.91     11.43 o
   3   5  16        5.76       21.33     11.65 o
   4   5  16        2.99       22.08     10.92 o
   5   5  16        6.27       -1.78     10.95 o
   6   5  16        0.04       17.94     11.60 o
 -14   6  16        0.04        8.75      9.66 o
 -13   6  16        2.77       -0.84      9.03 o
 -12   6  16        5.52       14.20      8.52 o
 -11   6  16       79.30       83.27     10.02 o
 -10   6  16       41.10       43.12     10.49 o
  -9   6  16      216.58      196.47     12.89 o
  -8   6  16       24.36       33.85     11.05 o
  -7   6  16      220.43      222.04     23.88 o
  -6   6  16       42.84       30.24     20.48 o
  -5   6  16        3.67      -15.61     13.90 o
  -3   6  16        0.55        0.66     13.09 o
  -2   6  16       71.82       75.30     14.52 o
  -1   6  16        2.78      -15.39     14.35 o
   0   6  16       53.77       64.17     13.23 o
   1   6  16       25.56       35.37     14.72 o
   2   6  16       54.43       40.05     24.39 o
   3   6  16       53.48       39.08     12.40 o
   4   6  16        0.31        5.27     11.28 o
   5   6  16        3.34       13.85     11.37 o
 -13   7  16       28.30       24.93      9.85 o
 -12   7  16        0.42       14.31     12.39 o
 -11   7  16       19.61       33.13      9.58 o
 -10   7  16        0.39        2.32     10.63 o
  -9   7  16      193.20      171.91     11.58 o
  -8   7  16       80.41       70.89     11.03 o
  -7   7  16       17.21       22.00     12.48 o
  -6   7  16       44.33       60.43     21.15 o
  -5   7  16       41.27       69.83     13.75 o
  -4   7  16        0.00      -19.57     12.58 o
  -3   7  16       28.17        6.79     19.19 o
  -2   7  16       30.93       39.04     14.33 o
  -1   7  16       10.55        4.37     18.13 o
   0   7  16       39.47       55.94     21.91 o
   1   7  16       11.71       26.76     12.95 o
   2   7  16       44.00       48.72     12.86 o
   3   7  16       32.44       38.76     14.22 o
   4   7  16       11.10       15.98     13.43 o
 -12   8  16        0.00       17.36     10.71 o
 -11   8  16        2.40       -9.58     10.33 o
 -10   8  16        0.35        8.13     10.59 o
  -9   8  16        7.80       20.72     10.75 o
  -8   8  16        0.06        0.51     11.71 o
  -7   8  16       83.88       89.61     24.98 o
  -6   8  16        0.55      -15.65     17.86 o
  -5   8  16       56.59       65.68     13.95 o
  -4   8  16        0.00       -9.55     12.70 o
  -3   8  16      140.01      138.85     25.65 o
  -2   8  16       30.75       24.34     12.74 o
  -1   8  16        1.60      -14.73     12.91 o
   0   8  16        0.13       22.12     12.80 o
   1   8  16        8.39       22.18     12.73 o
   2   8  16        5.85       21.43     24.87 o
   3   8  16        1.16       17.96     13.17 o
 -10   9  16       13.96       28.95     12.65 o
  -9   9  16       15.96       13.92     12.84 o
  -8   9  16      103.40      117.50     15.55 o
  -7   9  16        2.66        6.73     13.82 o
  -6   9  16        8.14       19.02     12.69 o
  -5   9  16        3.48       11.55     13.14 o
  -4   9  16        0.02        8.15     13.14 o
  -3   9  16        0.63       -6.86     12.85 o
  -2   9  16       19.72       32.23     13.95 o
  -1   9  16        2.32       27.35     12.71 o
   0   9  16       10.37       28.27     13.03 o
   1   9  16        1.62       13.01     24.92 o
  -8  10  16       22.77       41.70     13.11 o
  -7  10  16        4.01        7.35     20.00 o
  -6  10  16       17.83        1.08     22.91 o
  -5  10  16        0.10        9.10     13.03 o
  -4  10  16        0.33       26.35     13.38 o
  -3  10  16       11.88       -0.32     14.57 o
  -2  10  16       26.31       34.61     13.70 o
  -1  10  16        2.78        7.99     13.55 o
 -16   1  17        0.23       15.33     11.92 o
 -15   1  17        0.00       -1.19      9.67 o
 -14   1  17       87.95       84.91      8.96 o
 -13   1  17       70.88       85.75     16.21 o
 -12   1  17       17.39       23.42     10.25 o
 -11   1  17       50.26       62.26      9.73 o
 -10   1  17       74.36       72.94     10.08 o
  -9   1  17        9.10       10.77      9.73 o
  -8   1  17        0.46        2.96      9.88 o
  -7   1  17       31.61       41.11     11.44 o
  -6   1  17       85.19       85.61     13.23 o
  -5   1  17        0.85        1.75     11.37 o
  -4   1  17      208.02      216.09     11.87 o
  -3   1  17      166.89      158.18     12.05 o
  -2   1  17       40.47       51.74     11.05 o
  -1   1  17     1441.45     1421.99    109.76 o
   0   1  17      103.70      113.04     11.19 o
   1   1  17      127.70      117.72     15.37 o
   2   1  17       12.98       32.32     10.59 o
   3   1  17        4.54       24.71     12.53 o
   4   1  17        8.48       14.59     10.78 o
   5   1  17        4.54       14.27     13.69 o
   6   1  17        0.00        4.50      9.80 o
 -16   2  17       18.87        4.84      9.19 o
 -15   2  17      105.08      116.60      8.95 o
 -14   2  17       30.50       48.65      8.57 o
 -13   2  17       69.82       74.31      8.39 o
 -12   2  17        0.73       14.30     10.07 o
 -11   2  17      190.07      179.72     10.11 o
 -10   2  17       73.43       68.34     12.37 o
  -9   2  17       37.50       24.59      9.97 o
  -8   2  17       72.26       84.96     10.44 o
  -7   2  17        6.31       23.54     10.15 o
  -6   2  17       47.35       67.77     10.30 o
  -5   2  17        5.88       16.22     11.27 o
  -4   2  17        6.22       18.21     12.09 o
  -3   2  17       36.20       31.03     11.47 o
  -2   2  17        5.76       11.45     11.33 o
  -1   2  17      430.95      451.66     38.08 o
   0   2  17       34.68       47.07     11.08 o
   1   2  17        5.67       -5.21     11.25 o
   2   2  17       47.54       46.23     10.83 o
   3   2  17        0.54        6.07     10.39 o
   4   2  17       27.27       18.52     10.38 o
   5   2  17       98.39       98.31     12.83 o
   6   2  17        5.95       14.14     10.95 o
 -16   3  17        3.78       18.95      9.69 o
 -15   3  17       10.84       18.66      9.08 o
 -14   3  17        7.19        7.00      8.82 o
 -13   3  17       23.38       35.31     11.55 o
 -12   3  17       44.49       51.67     11.78 o
 -11   3  17      187.07      199.79     27.32 o
 -10   3  17        0.00        0.00     17.20 o
  -9   3  17      151.86      142.55     13.16 o
  -8   3  17      114.77      140.38     15.96 o
  -7   3  17       10.75       23.93     10.88 o
  -6   3  17        9.90       27.28     10.92 o
  -5   3  17      186.76      188.06     14.08 o
  -4   3  17       96.37       96.52     11.15 o
  -3   3  17      247.22      250.17     13.11 o
  -2   3  17        1.56        5.61     10.74 o
  -1   3  17      120.63      106.49     10.94 o
   0   3  17       52.80       44.93     13.21 o
   1   3  17        6.04        5.68     10.27 o
   2   3  17       44.49       55.98     10.97 o
   3   3  17        0.40       -5.72     10.38 o
   4   3  17        4.61       19.10      9.72 o
   5   3  17        8.45       11.84     10.51 o
   6   3  17       21.59       28.14     12.46 o
 -15   4  17        0.67        2.80      8.79 o
 -14   4  17       24.38       26.52      8.89 o
 -13   4  17        4.43       18.01      8.96 o
 -12   4  17       33.87       50.27      9.28 o
 -11   4  17       43.43       47.29      9.40 o
 -10   4  17      102.41      103.83     12.84 o
  -9   4  17      337.46      326.21     24.69 o
  -8   4  17      150.94      146.61     13.91 o
  -7   4  17       11.26       -2.42     14.39 o
  -6   4  17      102.81      112.27     10.98 o
  -5   4  17       66.42       84.51     11.87 o
  -4   4  17      568.83      546.59     32.12 o
  -3   4  17       40.39       19.10     12.77 o
  -2   4  17        3.20       18.63     13.35 o
  -1   4  17       11.24       18.51     11.50 o
   0   4  17       34.96       49.59     12.36 o
   1   4  17        1.26        6.82     10.55 o
   2   4  17        4.73        7.41     10.94 o
   3   4  17        2.26       21.52     10.86 o
   4   4  17        0.49       20.35     11.34 o
   5   4  17        8.98        0.54     11.22 o
   6   4  17       69.05       32.82     16.63 o
 -14   5  17        0.11       12.88     10.65 o
 -13   5  17        3.75       12.02      9.32 o
 -12   5  17       33.68       18.16      9.01 o
 -11   5  17        0.01        6.73     12.74 o
 -10   5  17       26.95       36.55      9.76 o
  -9   5  17        0.91        8.35      9.92 o
  -8   5  17        9.21       18.29     11.24 o
  -7   5  17        0.00        6.56     10.75 o
  -6   5  17        1.95        6.76     11.23 o
  -5   5  17       95.23       80.59     13.31 o
  -4   5  17      199.28      182.32     26.32 o
  -3   5  17       41.02       33.58     21.30 o
  -2   5  17        4.19       20.18     21.96 o
  -1   5  17       70.11       47.63     18.84 o
   0   5  17        0.23       18.55     26.63 o
   1   5  17        0.42       -2.03     12.23 o
   2   5  17       24.81       30.42     11.15 o
   3   5  17        0.17      -15.58     11.71 o
   4   5  17       13.59       11.53     10.76 o
   5   5  17        0.05        5.91     10.82 o
 -14   6  17        5.17        3.73      9.89 o
 -13   6  17       19.24       24.19      9.70 o
 -12   6  17       17.33       24.79     10.04 o
 -11   6  17      144.41      139.50     11.47 o
 -10   6  17       12.82       29.33      9.58 o
  -9   6  17        4.69        8.43     10.24 o
  -8   6  17      151.48      147.96     11.02 o
  -7   6  17      207.79      195.42     11.96 o
  -6   6  17      108.42      112.99     14.83 o
  -5   6  17      129.61      111.45     28.10 o
  -4   6  17        1.79      -14.07     22.96 o
  -3   6  17       74.20       59.65     29.38 o
  -2   6  17        7.51        5.79     14.72 o
  -1   6  17        1.14       28.63     13.28 o
   0   6  17       33.85       21.98     13.00 o
   1   6  17       54.88       18.42     37.81 o
   2   6  17        4.96      -11.91     14.28 o
   3   6  17       48.30       72.28     13.17 o
   4   6  17        1.46        8.69     11.93 o
 -13   7  17        0.98       15.30      9.90 o
 -12   7  17        3.79       11.31     10.42 o
 -11   7  17        3.25        3.79      9.50 o
 -10   7  17       31.55       27.27     10.23 o
  -9   7  17       36.00       54.94     10.44 o
  -8   7  17        1.06       14.44     11.24 o
  -7   7  17       63.80       88.27     16.30 o
  -6   7  17       50.80       56.73     13.86 o
  -5   7  17       60.96       59.48     19.54 o
  -4   7  17        6.21       28.58     16.46 o
  -3   7  17       14.14       15.04     13.00 o
  -2   7  17       46.66       30.08     20.82 o
  -1   7  17        2.58       28.62     12.98 o
   0   7  17       17.50       23.63     14.39 o
   1   7  17        0.91        9.20     16.44 o
   2   7  17       17.30       36.04     13.32 o
   3   7  17        8.49       25.71     19.82 o
 -11   8  17        2.95       -4.56     10.44 o
 -10   8  17        2.50       16.29     10.83 o
  -9   8  17       32.27       37.32     12.12 o
  -8   8  17        2.12       11.32     12.46 o
  -7   8  17       15.55       26.57     13.81 o
  -5   8  17      109.85      101.28     12.91 o
  -4   8  17       18.57       18.61     12.76 o
  -3   8  17        1.69       17.70     20.40 o
  -2   8  17        3.44       -5.89     12.69 o
  -1   8  17       59.98       70.00     31.17 o
   0   8  17        4.78       20.29     23.42 o
   1   8  17        2.51       -6.14     13.19 o
   2   8  17       15.57       33.53     14.65 o
  -9   9  17        0.01       23.02     14.11 o
  -8   9  17      173.24      166.22     36.81 o
  -7   9  17       37.24       60.51     24.66 o
  -6   9  17       12.49        9.48     14.54 o
  -5   9  17        7.73       21.38     13.02 o
  -4   9  17        5.74       13.54     12.91 o
  -3   9  17        8.80       26.40     12.92 o
  -2   9  17        2.50        8.26     24.00 o
  -1   9  17        0.66       29.74     14.51 o
   0   9  17        0.12       26.21     13.99 o
  -5  10  17       14.03       41.33     25.05 o
 -16   0  18        0.00        8.31     13.80 o
 -15   0  18      231.06      256.03     30.75 o
 -14   0  18      139.96      154.62     13.27 o
 -13   0  18      142.90      136.20     44.03 o
 -12   0  18       51.80       68.09     20.65 o
 -11   0  18      558.15      533.25     78.28 o
 -10   0  18        1.22       -2.38     15.10 o
  -9   0  18      138.73      110.48     30.84 o
  -8   0  18      453.68      439.57     68.64 o
  -7   0  18      269.87      304.82     44.93 o
  -6   0  18       11.00       25.34     12.99 o
  -5   0  18      691.04      663.25     58.15 o
  -4   0  18      198.96      182.06     17.86 o
  -3   0  18     1029.59     1007.72     43.12 o
  -2   0  18      734.36      681.09     70.12 o
  -1   0  18      523.06      521.27     52.37 o
   0   0  18       34.46       41.11     14.91 o
   1   0  18      567.65      566.06    105.98 o
   2   0  18       27.92       28.79     14.03 o
   3   0  18       58.82       55.76     15.78 o
   4   0  18       34.30       35.71     15.16 o
   5   0  18       13.09        4.05     15.32 o
   6   0  18        0.15        3.40     16.54 o
 -16   1  18        8.84       31.28      9.65 o
 -15   1  18        0.02       21.00      9.52 o
 -14   1  18        5.55       10.51      8.49 o
 -13   1  18       97.74       97.83      8.91 o
 -12   1  18        0.10       17.08      8.48 o
 -11   1  18       29.60       28.78      9.10 o
 -10   1  18      146.09      160.49     11.55 o
  -9   1  18      114.53      128.96      9.91 o
  -8   1  18       30.60       12.45      8.90 o
  -7   1  18        0.03        5.16     10.72 o
  -6   1  18        0.27       12.76     10.87 o
  -5   1  18       14.19       16.34     10.35 o
  -4   1  18      173.22      185.36     11.33 o
  -3   1  18      394.94      424.40     16.96 o
  -2   1  18      759.06      789.08     43.81 o
  -1   1  18     1396.45     1413.60    104.02 o
   0   1  18      466.71      442.78     40.20 o
   1   1  18      159.25      177.40     21.74 o
   2   1  18        3.88       11.50     10.57 o
   3   1  18       68.89       58.01      9.51 o
   4   1  18       33.43       14.81     11.47 o
   5   1  18        3.01        1.47      9.83 o
   6   1  18        5.59       19.44     10.14 o
 -16   2  18       26.57       38.70      9.58 o
 -15   2  18        5.30        8.77      9.06 o
 -14   2  18       23.43       32.75     14.44 o
 -13   2  18      103.90      103.89      9.05 o
 -12   2  18       56.70       54.00      9.01 o
 -11   2  18        0.51        8.55      8.64 o
 -10   2  18      256.43      241.41     17.11 o
  -9   2  18       17.65       13.93      8.54 o
  -8   2  18      130.40      130.53     10.39 o
  -7   2  18       71.61       75.85     11.05 o
  -6   2  18       22.84        5.74     10.05 o
  -5   2  18      212.25      230.97     10.70 o
  -4   2  18      435.60      419.84     12.76 o
  -3   2  18      336.98      346.53     15.17 o
  -2   2  18        8.70       15.75     11.25 o
  -1   2  18       11.58       28.89     10.57 o
   0   2  18        0.37       11.93     11.42 o
   1   2  18        0.13       16.82     11.54 o
   2   2  18       43.32       31.81     10.89 o
   3   2  18        0.85        5.02     10.64 o
   4   2  18        7.56       10.53     10.51 o
   5   2  18       98.08       91.11     12.58 o
 -15   3  18        3.02       13.97     12.88 o
 -14   3  18        0.29       -1.32     15.33 o
 -13   3  18       12.03       29.47      8.88 o
 -12   3  18       38.91       47.95      8.97 o
 -11   3  18        7.64       17.19     10.76 o
 -10   3  18       47.35       44.45      9.40 o
  -9   3  18      181.91      178.52      9.80 o
  -8   3  18       18.29       21.60      9.57 o
  -7   3  18       17.37       19.68      9.73 o
  -6   3  18        4.71       10.24     10.63 o
  -5   3  18      710.69      681.49     23.53 o
  -4   3  18       28.75       39.17     10.70 o
  -3   3  18       81.63       95.95     10.88 o
  -2   3  18       81.71       84.41     11.34 o
  -1   3  18       17.11       30.41     11.35 o
   0   3  18       49.62       69.47     15.87 o
   1   3  18       46.30       54.18     10.37 o
   2   3  18        9.03       11.16     10.49 o
   3   3  18        1.22       20.56      9.84 o
   4   3  18       26.53       16.71     10.11 o
   5   3  18       75.99       62.62     12.60 o
 -15   4  18        0.32        4.66      9.75 o
 -14   4  18        0.33        5.57      9.09 o
 -13   4  18        2.11       18.82      9.34 o
 -12   4  18       18.45       26.27      9.28 o
 -11   4  18        7.32       10.23      8.99 o
 -10   4  18        0.13       10.67      9.56 o
  -9   4  18       52.51       46.02     16.79 o
  -8   4  18        2.65       17.31      9.98 o
  -7   4  18       50.34       43.20     10.39 o
  -6   4  18        0.09       22.77     12.25 o
  -5   4  18      107.98       92.91     11.89 o
  -4   4  18        3.87        4.98     11.79 o
  -3   4  18       31.89       24.59     11.44 o
  -2   4  18       77.84       79.08     15.11 o
  -1   4  18        1.23       -4.62     11.33 o
   0   4  18      105.54      116.06     19.52 o
   1   4  18        4.59       12.75     10.76 o
   2   4  18        6.18       14.18     10.31 o
   3   4  18       15.23       20.29     10.76 o
   4   4  18        0.43        0.32     12.88 o
   5   4  18      113.95      118.91     21.32 o
 -14   5  18        8.52       -1.13     11.37 o
 -13   5  18        1.27       19.06      9.41 o
 -12   5  18        4.34       -5.70     11.72 o
 -11   5  18        5.21       22.40     10.39 o
 -10   5  18       70.35       82.42     10.30 o
  -9   5  18        8.71       23.59     10.32 o
  -8   5  18      162.11      166.18     11.14 o
  -7   5  18       44.83       52.24     10.99 o
  -6   5  18       86.17       81.26     12.40 o
  -5   5  18       26.07       27.09     13.23 o
  -4   5  18        0.61       19.77     16.33 o
  -3   5  18        8.25       34.64     13.32 o
  -2   5  18        2.37       17.91     13.04 o
  -1   5  18        1.45       13.43     13.19 o
   0   5  18       60.05       74.91     17.60 o
   1   5  18       24.76       22.61     11.79 o
   2   5  18       13.88        4.77     11.31 o
   3   5  18        1.36       16.25     11.68 o
   4   5  18        2.20        7.38     11.04 o
 -13   6  18       19.58       10.53      9.46 o
 -12   6  18        7.88       24.55     10.29 o
 -11   6  18       19.09       23.14      9.72 o
 -10   6  18        9.71       21.10     10.01 o
  -9   6  18       81.27       75.24     10.41 o
  -8   6  18       17.91       27.94     10.87 o
  -7   6  18       31.79       42.70     12.06 o
  -6   6  18        1.80       22.36     13.10 o
  -5   6  18        9.94        5.96     15.04 o
  -4   6  18       15.51       24.16     20.63 o
  -3   6  18       23.32       32.74     17.24 o
  -2   6  18       58.10       51.24     39.77 o
  -1   6  18        0.45        0.50     13.22 o
   0   6  18       10.95       45.93     14.59 o
   1   6  18        0.03       10.63     51.37 o
   2   6  18       14.15       37.00     14.60 o
   3   6  18        0.19        5.88     36.75 o
 -12   7  18        0.17        9.62     10.19 o
 -11   7  18        9.60       17.10     10.84 o
 -10   7  18        5.23        1.92     10.15 o
  -9   7  18        0.84        1.15     10.64 o
  -8   7  18       24.57       34.02     12.79 o
  -7   7  18        0.36       28.21     30.03 o
  -6   7  18        5.02       11.68     12.60 o
  -5   7  18       19.60       24.32     12.85 o
  -4   7  18        1.22       -0.87     31.12 o
  -3   7  18       27.84       63.86     45.68 o
  -2   7  18        8.71       45.21     22.29 o
  -1   7  18        2.39       12.43     13.21 o
   0   7  18       29.78        7.47     13.87 o
   1   7  18        0.12       25.82     13.36 o
   2   7  18        8.14       43.15     14.58 o
 -11   8  18       20.58       23.88     10.98 o
 -10   8  18       20.68       22.42     12.09 o
  -9   8  18        0.34        0.63     13.83 o
  -8   8  18       13.96       14.70     38.07 o
  -7   8  18       11.96        0.65     26.74 o
  -6   8  18        1.52        5.73     29.00 o
  -5   8  18        0.00       20.26     16.74 o
  -4   8  18        0.21       29.29     32.99 o
  -3   8  18        6.04       17.85     12.68 o
  -2   8  18        3.70       16.06     13.21 o
  -1   8  18        0.02      -21.32     14.44 o
   0   8  18        0.00      -27.50     14.51 o
   1   8  18       14.21       23.12     13.59 o
  -7   9  18       49.91       39.05     13.03 o
  -6   9  18        1.55       37.50     20.14 o
  -5   9  18        0.54       19.26     12.91 o
  -4   9  18        1.84       -7.92     14.14 o
  -3   9  18        0.22       -0.17     15.16 o
  -2   9  18       60.74       39.54     13.16 o
 -14   1  19        0.80       -4.81      9.04 o
 -13   1  19       31.76       40.54      9.14 o
 -12   1  19       31.27       39.84      8.58 o
 -11   1  19       75.47       73.88     10.53 o
 -10   1  19       10.38       20.06      9.49 o
  -9   1  19       29.17       27.37      9.74 o
  -8   1  19        2.10       -0.55     13.47 o
  -7   1  19        0.18        2.33     12.20 o
  -6   1  19       81.15       97.67     11.28 o
  -5   1  19       43.78       59.40     10.14 o
  -4   1  19        5.31        7.87     10.68 o
  -3   1  19      210.66      212.12     15.00 o
  -2   1  19       39.53       37.95     11.53 o
  -1   1  19      167.87      164.28     13.40 o
   0   1  19       93.52      110.74     11.09 o
   1   1  19      199.08      214.15     27.14 o
   2   1  19       11.44       19.84     11.35 o
   3   1  19       30.75       31.68     11.09 o
   4   1  19        3.77       -9.25     13.12 o
   5   1  19       39.24       27.25      9.71 o
 -15   2  19       12.06       22.62      9.25 o
 -14   2  19       21.65       29.03      8.98 o
 -13   2  19       21.38       34.51      8.83 o
 -12   2  19        1.04       -5.03      8.91 o
 -11   2  19       29.24       47.71      8.94 o
 -10   2  19      140.47      145.10      9.26 o
  -9   2  19        9.72       16.81      9.58 o
  -8   2  19        0.19       16.49      9.52 o
  -7   2  19        5.14       19.35     11.42 o
  -6   2  19       93.22      114.47     10.85 o
  -5   2  19       44.88       44.30     10.29 o
  -4   2  19      102.63      108.14     10.52 o
  -3   2  19        0.16       11.71     10.68 o
  -2   2  19      627.75      661.86     48.54 o
  -1   2  19       36.09       36.10     11.45 o
   0   2  19       63.91       54.41     12.84 o
   1   2  19        0.74       12.55     12.62 o
   2   2  19        0.31        9.61      9.98 o
   3   2  19        1.03       -5.74     10.37 o
   4   2  19       23.78       22.73     10.67 o
   5   2  19       22.98       16.25     12.52 o
 -15   3  19        0.86        7.72      8.85 o
 -14   3  19       70.27       65.46     10.05 o
 -13   3  19       64.98       65.33     13.27 o
 -12   3  19        0.49        8.76     12.08 o
 -11   3  19        0.87       15.65      9.74 o
 -10   3  19        9.02       12.23      9.44 o
  -9   3  19       13.78       14.74      9.42 o
  -8   3  19       48.68       60.92     10.72 o
  -7   3  19      139.51      140.46     11.45 o
  -6   3  19       31.95        8.69     10.97 o
  -5   3  19        0.01       13.03     10.39 o
  -4   3  19        0.54       12.18     10.36 o
  -3   3  19        1.05        9.08     10.60 o
  -2   3  19       11.16       20.26     11.17 o
  -1   3  19       36.59       51.33     10.54 o
   0   3  19        0.30        2.82     11.70 o
   1   3  19       13.66       24.59     10.39 o
   2   3  19        8.15       11.57      9.94 o
   3   3  19        1.42        5.31     11.09 o
   4   3  19        0.06       -4.41     10.34 o
 -14   4  19        6.36        3.14      9.82 o
 -13   4  19        1.70        5.30      9.94 o
 -12   4  19       11.28       11.52      9.60 o
 -11   4  19        4.65       -0.05     10.07 o
 -10   4  19        0.16       17.14      9.74 o
  -9   4  19      118.88      106.57     12.57 o
  -8   4  19        0.01       -2.96     10.41 o
  -7   4  19       24.29       22.94     11.07 o
  -6   4  19      239.06      230.39     10.87 o
  -5   4  19        5.57       15.05     11.23 o
  -4   4  19       37.42       31.02     10.91 o
  -3   4  19       93.18      101.66     11.98 o
  -2   4  19      127.19      128.35     11.13 o
  -1   4  19       32.38       31.37     12.52 o
   0   4  19       20.87       26.77     11.51 o
   1   4  19        0.43       27.26     11.88 o
   2   4  19        8.82       17.93     10.87 o
   3   4  19       13.60       26.39     10.68 o
   4   4  19        4.10       -2.80     10.56 o
 -14   5  19        7.68       -5.07     10.44 o
 -13   5  19        0.19      -11.11      9.43 o
 -12   5  19       13.52       17.07      9.65 o
 -11   5  19      134.03      126.42     10.28 o
 -10   5  19        3.33        8.26     10.75 o
  -9   5  19       67.39       64.82     10.23 o
  -8   5  19       26.67       47.53     11.25 o
  -7   5  19        1.98        7.34     10.90 o
  -6   5  19       21.94       10.81     13.39 o
  -5   5  19        2.23       -8.63     12.95 o
  -4   5  19       22.42       26.81     13.07 o
  -3   5  19       25.00       29.54     16.05 o
  -2   5  19       47.81       40.82     14.37 o
  -1   5  19       52.17       80.83     13.10 o
   0   5  19       14.94       34.69     14.21 o
   1   5  19       13.42       25.50     12.77 o
   2   5  19       14.58       21.34     11.44 o
   3   5  19        8.93       31.62     12.77 o
 -13   6  19       13.05       23.39      9.98 o
 -11   6  19       11.34        1.68     14.02 o
 -10   6  19        6.76       28.28     10.31 o
  -9   6  19        8.53       22.91     11.47 o
  -8   6  19       17.42       18.73     11.61 o
  -7   6  19       19.33       46.79     12.90 o
  -6   6  19       13.53       63.22     31.95 o
  -5   6  19        2.74        5.12     23.22 o
  -4   6  19        3.45       11.67     12.82 o
  -3   6  19        2.62        0.45     21.10 o
  -2   6  19        1.21       16.92     13.20 o
  -1   6  19       87.77       87.64     25.59 o
   0   6  19       12.26       22.63     13.26 o
   1   6  19        0.76       -5.77     12.95 o
   2   6  19       10.16       34.88     13.55 o
 -12   7  19        0.39       11.87     10.70 o
 -11   7  19       18.96       24.66     10.60 o
 -10   7  19       40.48       38.22     10.81 o
  -9   7  19        3.05        2.94     11.51 o
  -8   7  19        4.92       18.06     14.10 o
  -7   7  19       70.16       68.52     12.55 o
  -6   7  19       53.47       75.13     13.04 o
  -5   7  19       29.15       23.65     22.88 o
  -4   7  19        0.23       10.62     13.09 o
  -3   7  19       22.63       38.87     13.17 o
  -2   7  19       27.81       41.72     21.59 o
  -1   7  19       18.63       21.32     16.72 o
   0   7  19        8.27       37.76     13.18 o
   1   7  19       44.96       63.07     13.53 o
 -10   8  19       23.13       31.21     11.72 o
  -9   8  19        8.55       -3.46     12.91 o
  -8   8  19       38.41       41.94     14.33 o
  -7   8  19        7.92       16.98     23.21 o
  -6   8  19        0.10        7.54     18.62 o
  -5   8  19       20.51       24.19     14.43 o
  -4   8  19       47.65       60.00     13.95 o
  -3   8  19       20.42       40.47     18.11 o
  -2   8  19       29.26       37.42     26.95 o
  -1   8  19        1.58        4.41     14.75 o
  -5   9  19        9.57       15.95     13.23 o
 -15   0  20      103.01      110.17     15.35 o
 -14   0  20       73.89       63.75     12.68 o
 -13   0  20       22.45       30.81     17.61 o
 -12   0  20      114.08      132.61     12.36 o
 -11   0  20      159.44      160.74     16.13 o
 -10   0  20       81.82       55.31     14.87 o
  -9   0  20        1.04       -1.73     13.22 o
  -8   0  20       43.26       39.78     44.34 o
  -7   0  20       28.43       22.48     15.39 o
  -6   0  20        0.11       14.87     13.81 o
  -5   0  20        2.79        1.82     14.70 o
  -4   0  20        0.55       11.27     16.10 o
  -3   0  20        4.45       18.90     14.27 o
  -2   0  20      306.22      330.05     22.50 o
  -1   0  20       64.63       73.90     16.43 o
   0   0  20      204.75      205.10     55.89 o
   1   0  20       15.89       44.32     15.90 o
   2   0  20       13.34       18.72     14.11 o
   3   0  20       43.92       18.98     24.34 o
   4   0  20       34.76       49.53     18.52 o
 -15   1  20        7.67       24.27      8.79 o
 -14   1  20        4.99       10.64      8.76 o
 -13   1  20        7.03        6.53      9.43 o
 -12   1  20       24.82       22.03      8.98 o
 -11   1  20       53.75       49.03     12.39 o
 -10   1  20        1.32        8.71     10.08 o
  -9   1  20       58.26       47.91     10.17 o
  -8   1  20        0.22        2.66     10.06 o
  -7   1  20       11.57       10.61      9.51 o
  -6   1  20       12.97        8.02     14.21 o
  -5   1  20        0.49        4.07     10.00 o
  -4   1  20      192.54      188.72     10.39 o
  -3   1  20      112.50      112.00     10.88 o
  -2   1  20       71.71       75.85     11.37 o
  -1   1  20       25.88       44.33     11.43 o
   0   1  20      157.01      179.02     25.68 o
   1   1  20       51.16       47.03     10.54 o
   2   1  20       72.16       86.16     11.61 o
   3   1  20       14.63       19.36      9.69 o
   4   1  20       25.53       29.32     12.49 o
 -15   2  20        3.33       28.01      9.33 o
 -14   2  20       15.35       28.61     12.68 o
 -13   2  20       12.21        5.16     14.71 o
 -12   2  20        3.49        4.65      9.16 o
 -11   2  20       18.71       20.76      9.03 o
 -10   2  20        0.34        4.62      9.07 o
  -9   2  20       41.46       45.22     10.18 o
  -8   2  20        5.52       10.24      9.97 o
  -7   2  20       64.09       87.53     11.90 o
  -6   2  20      180.12      151.59     10.89 o
  -5   2  20        4.39        8.75     11.61 o
  -4   2  20      282.96      272.35     11.57 o
  -3   2  20       14.14       19.37     11.02 o
  -2   2  20      107.20      118.18     10.72 o
  -1   2  20        0.05       11.26     10.92 o
   0   2  20       40.90       55.02     10.33 o
   1   2  20       31.86       38.36     11.42 o
   2   2  20        5.50        3.32     10.00 o
   3   2  20        2.05       13.03     10.53 o
   4   2  20       53.82       45.50     11.09 o
 -14   3  20        8.89       23.71      9.63 o
 -13   3  20        3.08       12.52      9.40 o
 -12   3  20        3.85        6.25      8.60 o
 -11   3  20       71.49       94.02      9.19 o
 -10   3  20       28.24       44.37      9.95 o
  -9   3  20       15.10       21.26      9.52 o
  -8   3  20       35.68       40.54      9.67 o
  -7   3  20       97.85      113.64     10.84 o
  -6   3  20        0.02       13.94     10.95 o
  -5   3  20       23.30       26.11     10.64 o
  -4   3  20       11.78       37.91     10.22 o
  -3   3  20       18.95       33.53     11.75 o
  -2   3  20       22.15       23.77     11.39 o
  -1   3  20       20.96       45.33     13.81 o
   0   3  20        4.15       15.03     10.44 o
   1   3  20        1.23        4.42     10.35 o
   2   3  20        0.40       -1.12     10.63 o
   3   3  20       66.02       81.60     19.41 o
 -14   4  20        0.16       20.03      9.36 o
 -13   4  20        1.95       17.49      9.68 o
 -12   4  20        7.44       19.73      9.56 o
 -11   4  20        1.31       14.01      9.97 o
 -10   4  20        1.23       12.33      9.48 o
  -9   4  20       39.10       44.66     10.47 o
  -8   4  20       76.50       80.34     10.93 o
  -7   4  20       15.77       21.51     10.37 o
  -6   4  20        1.28        4.60     10.97 o
  -5   4  20        3.30        1.71     10.72 o
  -4   4  20       26.30       16.46     11.66 o
  -3   4  20       18.09       12.12     11.01 o
  -1   4  20      115.58      118.45     11.72 o
   0   4  20       11.55       17.41     10.88 o
   1   4  20        6.61       11.48     10.76 o
   2   4  20        0.01       14.13     11.89 o
   3   4  20       28.87       23.28     11.19 o
 -13   5  20        0.44       15.46     10.48 o
 -12   5  20       24.70       11.71      9.95 o
 -11   5  20       14.01       22.01      9.74 o
 -10   5  20       47.91       40.46      9.92 o
  -9   5  20       31.35       42.30     11.77 o
  -8   5  20       61.18       59.30     10.84 o
  -7   5  20        3.86       21.29     11.52 o
  -6   5  20        9.76        6.27     12.27 o
  -5   5  20        2.60       -0.96     12.82 o
  -4   5  20        0.79        8.84     12.68 o
  -3   5  20       39.26       68.23     14.27 o
  -2   5  20       16.45       32.40     24.03 o
  -1   5  20       13.56       36.14     13.14 o
   0   5  20        9.28       -5.40     14.21 o
   1   5  20        1.46        5.60     13.30 o
   2   5  20        0.07       -3.20     13.09 o
 -12   6  20       37.81       37.90     10.43 o
 -11   6  20       17.40       15.67     10.82 o
 -10   6  20       35.54       28.58     10.86 o
  -9   6  20       42.53       51.78     11.05 o
  -8   6  20       27.80       17.61     12.60 o
  -7   6  20       36.49       63.25     13.24 o
  -6   6  20       16.14       32.39     13.00 o
  -5   6  20        8.94       28.91     13.11 o
  -4   6  20        0.41       35.00     13.18 o
  -3   6  20       14.01        8.46     14.50 o
  -2   6  20       13.65      -15.37     15.66 o
  -1   6  20       10.05       11.75     13.04 o
   0   6  20       15.75       15.89     13.28 o
   1   6  20       17.67       37.22     14.61 o
 -11   7  20        0.26        0.70     11.14 o
 -10   7  20        6.54        4.02     12.60 o
  -9   7  20       16.92       14.78     12.55 o
  -8   7  20       68.64       87.76     13.27 o
  -7   7  20       25.44       15.62     24.28 o
  -6   7  20        0.10        2.23     18.55 o
  -5   7  20        0.09        6.25     28.65 o
  -4   7  20       10.83       47.84     27.66 o
  -3   7  20        0.17        2.21     22.24 o
  -2   7  20        2.90        1.40     13.57 o
  -1   7  20        0.27       -4.51     13.69 o
  -8   8  20       14.56       38.64     14.30 o
  -7   8  20        0.43        9.91     13.01 o
  -6   8  20        0.45        3.74     19.59 o
  -5   8  20       13.41       24.67     13.25 o
  -4   8  20       17.84       11.14     28.54 o
  -3   8  20        3.58       13.47     17.27 o
 -14   1  21       12.00       18.30     12.98 o
 -13   1  21       67.93       59.65      9.03 o
 -12   1  21       64.35       64.13      8.81 o
 -11   1  21       29.16       46.03      9.22 o
 -10   1  21        2.45        3.51      9.49 o
  -9   1  21       41.61       53.93     11.59 o
  -8   1  21        0.37       -0.74     10.41 o
  -7   1  21       38.67       41.39     10.95 o
  -6   1  21        1.96       11.68      9.40 o
  -5   1  21        4.05       12.72      9.98 o
  -4   1  21        1.63        2.44     10.20 o
  -3   1  21       19.77       31.75     10.19 o
  -2   1  21      113.83      120.41     10.75 o
  -1   1  21       32.65       45.10     10.59 o
   0   1  21       36.64       22.30     10.43 o
   1   1  21        6.10       14.86     11.26 o
   2   1  21       12.61       26.01     15.07 o
   3   1  21        0.22        6.94     10.91 o
 -14   2  21        0.22       -3.45      9.33 o
 -13   2  21       16.25       23.94      9.14 o
 -12   2  21       38.92       38.19      9.08 o
 -11   2  21        2.72       12.72      8.74 o
 -10   2  21        1.05       -4.16      9.79 o
  -9   2  21        9.13       13.38      9.91 o
  -8   2  21        6.99       16.43      9.73 o
  -7   2  21       21.76       46.37     10.45 o
  -6   2  21       12.05       14.91     10.42 o
  -5   2  21      142.06      134.98     10.46 o
  -4   2  21       38.20       40.68     10.34 o
  -3   2  21       74.28       77.45     11.69 o
  -2   2  21        4.39        8.06     10.04 o
  -1   2  21       28.35       25.48     10.71 o
   0   2  21        0.02       19.00     11.61 o
   1   2  21        1.98       -0.51     10.01 o
   2   2  21        1.76        8.57     11.18 o
 -14   3  21        4.98       13.41     10.90 o
 -13   3  21        5.98        7.16      9.06 o
 -12   3  21       13.41       25.01     11.03 o
 -11   3  21       24.42       37.48     10.27 o
 -10   3  21       86.28       88.82      9.38 o
  -9   3  21       16.81        1.26     11.25 o
  -8   3  21       95.00      100.10     13.66 o
  -7   3  21       32.40       35.79     10.69 o
  -6   3  21        4.33       24.21     10.90 o
  -5   3  21      211.10      187.82     10.70 o
  -4   3  21       17.18       30.11     11.13 o
  -3   3  21      143.01      159.33     12.11 o
  -2   3  21        8.53       23.33     11.20 o
  -1   3  21       46.04       65.42     12.73 o
   0   3  21        1.21       15.89     10.48 o
   1   3  21       33.67       58.82     10.88 o
   2   3  21        9.78       16.59     11.18 o
 -13   4  21        1.73       -4.92     10.29 o
 -12   4  21        0.26        8.83      9.74 o
 -11   4  21       23.40       18.12      9.78 o
 -10   4  21       10.82       19.93     10.11 o
  -9   4  21        5.05       18.59     11.02 o
  -8   4  21       64.01       75.00     10.20 o
  -7   4  21       11.10       21.62     10.84 o
  -6   4  21       29.67       18.82     11.56 o
  -5   4  21        3.81       12.50     10.94 o
  -4   4  21        0.04       13.84     11.74 o
  -3   4  21       16.31       15.68     12.12 o
  -2   4  21       10.51       33.61     10.95 o
  -1   4  21      128.95      133.35     22.35 o
   0   4  21       64.58       55.64     11.95 o
   1   4  21        0.26       -8.40     11.69 o
 -12   5  21        0.34       11.39     11.00 o
 -11   5  21       38.74       45.24     10.74 o
 -10   5  21       14.06       19.51     11.43 o
  -9   5  21       21.45       16.18     10.55 o
  -8   5  21        0.00       15.38     10.43 o
  -7   5  21       21.63       48.06     10.89 o
  -6   5  21        3.34        6.67     11.73 o
  -5   5  21        0.01       -4.68     12.56 o
  -4   5  21       53.81       71.91     13.14 o
  -3   5  21       11.37        7.19     13.10 o
  -2   5  21        2.00      -15.83     14.01 o
  -1   5  21        0.04       21.83     14.51 o
   0   5  21        0.89        3.42     13.27 o
   1   5  21        1.97       11.02     15.32 o
 -11   6  21        2.07       -7.50     12.23 o
 -10   6  21       38.42       56.96     12.46 o
  -9   6  21        6.36       21.38     11.32 o
  -8   6  21       44.76       59.75     19.06 o
  -7   6  21       22.37        8.34     16.96 o
  -6   6  21       11.77        7.20     13.19 o
  -5   6  21        0.16      -28.86     14.43 o
  -4   6  21        8.02       16.35     14.21 o
  -3   6  21       41.04       70.43     14.09 o
  -2   6  21        0.44        4.82     13.33 o
  -1   6  21       81.34      106.35     50.23 o
  -8   7  21       27.56       45.68     25.06 o
  -7   7  21        2.11       -5.56     13.50 o
  -6   7  21        0.03        1.17     14.98 o
  -5   7  21       10.07       -2.81     14.82 o
  -4   7  21        7.17       41.87     15.07 o
  -3   7  21        0.87       -5.18     14.82 o
  -2   7  21       26.17       47.87     18.78 o
 -14   0  22        5.30        2.98     14.73 o
 -13   0  22       35.62       50.25     22.32 o
 -12   0  22       87.33       91.02     14.07 o
 -11   0  22      148.32      170.47     52.63 o
 -10   0  22        1.38       -8.49     12.34 o
  -9   0  22       13.58       25.87     15.20 o
  -8   0  22       78.82       81.58     15.59 o
  -7   0  22        1.65        5.59     13.83 o
  -6   0  22        6.94       14.63     12.67 o
  -5   0  22       29.83       25.05     14.76 o
  -4   0  22      355.93      364.41     16.62 o
  -3   0  22      434.97      414.63     32.43 o
  -2   0  22      470.17      440.92     51.91 o
  -1   0  22       22.37       34.63     15.96 o
   0   0  22       14.72       34.57     27.90 o
   1   0  22       11.73       11.61     16.43 o
   2   0  22        5.36       -1.03     15.03 o
 -14   1  22        2.55        4.47     12.84 o
 -13   1  22        6.37        2.71      9.74 o
 -12   1  22        0.00        5.85     18.07 o
 -11   1  22       64.53       65.42     10.41 o
 -10   1  22       69.16       77.81      9.70 o
  -9   1  22       23.64       16.38      9.94 o
  -8   1  22       13.22        2.83      9.68 o
  -7   1  22        2.38        5.61     11.24 o
  -6   1  22       40.69       39.80      9.80 o
  -5   1  22        0.00       -3.41     11.12 o
  -4   1  22       33.39       57.92      9.87 o
  -3   1  22       79.17       92.58     10.77 o
  -2   1  22       16.38       36.93     10.76 o
  -1   1  22        7.07        7.73     11.24 o
   0   1  22       12.18       36.79     10.73 o
   1   1  22        0.17        2.42     10.41 o
 -14   2  22       57.33       62.89      9.91 o
 -13   2  22        0.02       -0.33     10.62 o
 -12   2  22       40.36       48.34      9.47 o
 -11   2  22       39.00       20.39     12.26 o
 -10   2  22      140.80      150.53     10.86 o
  -9   2  22        0.03        4.37     10.78 o
  -8   2  22        5.28       12.75      9.76 o
  -7   2  22        4.54        3.89     11.02 o
  -6   2  22       85.93       91.83     10.35 o
  -5   2  22       45.75       58.37     10.53 o
  -4   2  22       29.57       46.28     10.63 o
  -3   2  22      216.68      218.80     14.75 o
  -2   2  22        0.23       10.30     10.92 o
  -1   2  22       27.68       39.85     11.34 o
   0   2  22      116.19      116.57     17.45 o
   1   2  22        2.50       -4.37     11.56 o
 -13   3  22        1.03        3.05     10.15 o
 -12   3  22        1.65       -1.38      9.83 o
 -11   3  22       39.52       30.79      9.81 o
 -10   3  22       16.23       22.33     11.27 o
  -9   3  22        1.30        9.37      9.78 o
  -8   3  22        9.58       24.67     10.35 o
  -7   3  22       26.45       21.43     11.01 o
  -6   3  22       51.36       69.79     10.38 o
  -5   3  22        0.00        0.02     11.02 o
  -4   3  22        2.65       14.01     11.20 o
  -3   3  22       10.84       14.64     11.47 o
  -2   3  22       91.17      106.83     11.60 o
  -1   3  22        2.24       23.37     11.89 o
   0   3  22        5.39       25.43     12.16 o
   1   3  22        6.44       14.22     11.43 o
 -12   4  22        3.69       25.53     10.37 o
 -11   4  22       49.01       38.89      9.79 o
 -10   4  22        8.35        9.84     10.99 o
  -9   4  22        6.02        5.54     10.00 o
  -8   4  22       50.82       64.28     10.45 o
  -7   4  22       10.20        8.27     10.37 o
  -6   4  22        0.03       11.60     10.70 o
  -5   4  22        0.03        2.85     11.61 o
  -4   4  22        2.10       16.48     12.57 o
  -3   4  22        7.32       -3.60     11.99 o
  -2   4  22        9.09        4.24     11.29 o
  -1   4  22       14.83       17.55     11.35 o
   0   4  22        1.75        5.44     11.44 o
 -11   5  22        8.86       31.81     10.73 o
 -10   5  22        4.09       14.80     10.55 o
  -9   5  22       70.28       60.90     10.76 o
  -8   5  22       11.36       10.20     10.67 o
  -7   5  22       48.30       65.37     11.74 o
  -6   5  22       48.12       68.15     20.17 o
  -5   5  22        2.72       18.36     18.23 o
  -4   5  22       25.90       48.62     17.11 o
  -3   5  22        3.92       -8.86     13.11 o
  -2   5  22        2.47       20.00     13.36 o
  -1   5  22        3.93        3.09     13.70 o
 -10   6  22        3.95       14.04     11.39 o
  -9   6  22        7.15       11.81     11.91 o
  -8   6  22       43.62       52.57     23.07 o
  -7   6  22       44.76       39.11     13.37 o
  -6   6  22        0.03       -9.48     13.11 o
  -5   6  22        5.50        3.73     17.92 o
  -4   6  22        0.18        0.22     13.28 o
  -3   6  22       23.20       32.79     18.42 o
  -2   6  22        7.55       13.36     13.17 o
 -13   1  23       29.29       35.79      9.60 o
 -12   1  23        5.09       10.94     10.27 o
 -11   1  23      100.29       96.04     11.32 o
 -10   1  23       13.25       17.64      9.74 o
  -9   1  23       83.58       88.37     17.04 o
  -8   1  23       26.33       22.12      9.73 o
  -7   1  23       39.85       40.65     11.01 o
  -6   1  23        2.57       17.92     10.01 o
  -5   1  23       76.57      103.76     10.71 o
  -4   1  23      102.25      112.56     10.78 o
  -3   1  23       57.96       62.16     10.67 o
  -2   1  23        4.35       -8.32     10.26 o
  -1   1  23       12.73       17.09     10.82 o
   0   1  23        0.25       -3.21     11.74 o
 -13   2  23        1.36        8.39      9.66 o
 -12   2  23        1.21       16.13      9.51 o
 -11   2  23       17.82       24.09      9.92 o
 -10   2  23       17.42       20.13     10.45 o
  -9   2  23        2.49       10.75     10.38 o
  -8   2  23       19.07       25.50      9.81 o
  -7   2  23       54.76       71.13     11.07 o
  -6   2  23        0.02        4.60     10.69 o
  -5   2  23        0.71       -5.70     10.48 o
  -4   2  23        4.22       14.87     13.79 o
  -3   2  23        0.35       15.45     11.03 o
  -2   2  23        4.13       11.52     11.22 o
  -1   2  23       59.46       59.90     10.71 o
   0   2  23        3.86       20.73     13.05 o
 -12   3  23       16.06       12.71     10.46 o
 -11   3  23        5.91        8.58      9.88 o
 -10   3  23        3.86       11.73      9.95 o
  -9   3  23        7.05       10.74     10.52 o
  -8   3  23        5.05       17.59     10.68 o
  -7   3  23       13.81        8.71     10.40 o
  -5   3  23       35.99       61.36     10.47 o
  -4   3  23      139.09      147.64     10.90 o
  -3   3  23        2.63       15.33     11.18 o
  -2   3  23        3.59       18.94     11.39 o
  -1   3  23       58.39       65.86     11.60 o
 -11   4  23       10.89       13.25     10.21 o
 -10   4  23       16.70       31.83     10.33 o
  -9   4  23        2.83       20.72     10.52 o
  -8   4  23       14.91       34.53     10.43 o
  -7   4  23       10.85       23.20     11.10 o
  -6   4  23        8.82       20.89     10.69 o
  -5   4  23       32.13       36.66     11.23 o
  -4   4  23        9.52        3.86     12.37 o
  -3   4  23       42.22       23.62     13.76 o
  -2   4  23      123.08      123.75     16.54 o
 -10   5  23        3.64       14.54     10.56 o
  -9   5  23        8.33       30.41     10.89 o
  -8   5  23       27.33       42.81     11.91 o
  -7   5  23        1.06       13.81     11.75 o
  -6   5  23        3.12       -6.30     16.60 o
  -5   5  23        5.02      -22.84     16.48 o
  -4   5  23        0.56        7.70     18.20 o
  -3   5  23       96.65      107.32     31.28 o
  -7   6  23        0.53        9.98     25.26 o
  -6   6  23        4.97       24.38     13.58 o
 -12   0  24       72.10       84.03     39.40 o
 -11   0  24        5.97       11.78     15.88 o
 -10   0  24        7.86       -2.46     14.25 o
  -9   0  24       19.94       25.41     17.46 o
  -8   0  24       73.04       83.91     12.88 o
  -7   0  24        0.20       31.82     15.59 o
  -6   0  24       13.04       23.04     14.24 o
  -5   0  24        0.10       14.54     12.75 o
  -4   0  24        3.51        6.05     14.51 o
  -3   0  24        0.43       -2.47     16.99 o
  -2   0  24        0.07       -0.51     16.44 o
  -1   0  24        4.88       20.05     16.63 o
 -12   1  24       12.49        7.16     10.86 o
 -11   1  24        9.03       18.20     10.15 o
 -10   1  24       19.18       16.36     10.14 o
  -9   1  24        1.68       13.89     11.17 o
  -8   1  24        4.21        7.86     10.03 o
  -7   1  24        0.03       -0.13     10.44 o
  -6   1  24       34.15       31.66     11.22 o
  -5   1  24       42.17       69.29     10.28 o
  -4   1  24       53.95       77.80     11.52 o
  -3   1  24       90.06       88.44     10.91 o
  -2   1  24       29.06       27.46     11.60 o
 -12   2  24      109.60       95.18     12.45 o
 -11   2  24        0.38        6.28     10.70 o
 -10   2  24       26.27       18.83     13.42 o
  -9   2  24        4.23       14.60     10.64 o
  -8   2  24       11.40       28.44     10.53 o
  -7   2  24       17.82       28.04      9.87 o
  -6   2  24        9.52       12.73     11.04 o
  -5   2  24        2.46       13.46     11.48 o
  -4   2  24       30.08       29.24     11.06 o
  -3   2  24        9.78       22.15     12.73 o
  -2   2  24       44.30       67.06     10.76 o
 -11   3  24        0.70       12.45     10.70 o
 -10   3  24        4.67        9.90     10.39 o
  -9   3  24       54.96       73.66     10.12 o
  -8   3  24       12.09        6.00     10.58 o
  -7   3  24       23.15       33.79     10.62 o
  -6   3  24        3.77       24.94     10.68 o
  -5   3  24        1.35        9.87     11.10 o
  -4   3  24       21.82       26.40     10.85 o
  -3   3  24        9.73        4.45     11.80 o
 -10   4  24        0.39       13.75     10.41 o
  -9   4  24        2.03        4.84     10.21 o
  -8   4  24        0.42      -14.60     13.09 o
  -7   4  24        0.83        7.62     11.92 o
  -6   4  24        0.14       14.27     12.05 o
  -5   4  24        2.36        2.48     11.58 o
  -4   4  24       31.41       22.82     13.23 o
 -10   1  25        1.80       -2.54     11.43 o
  -9   1  25       21.64       29.38     10.39 o
  -8   1  25        5.05        7.62     10.72 o
  -7   1  25        0.00       -6.22     10.68 o
  -6   1  25        1.07       18.99     11.25 o
  -5   1  25       32.70       35.58     11.65 o
  -4   1  25        0.00        2.47     10.97 o
 -10   2  25        4.08        9.68     10.87 o
  -9   2  25        0.01       23.64     10.80 o
  -8   2  25       33.22       24.89     11.69 o
  -7   2  25       39.37       59.74     11.25 o
  -6   2  25        2.10       12.45     10.95 o
  -5   2  25        1.43       15.94     11.57 o
  -4   2  25        2.66       31.60     12.47 o
  -8   3  25        0.24       20.02     11.17 o
  -7   3  25        0.06        2.88     11.41 o
  -6   3  25        0.11        7.65     11.56 o
 
